# Supplementary material for: Chlorido[2,3,5,6-tetra­kis­(tert-butyl­sulfanylmeth­yl)phenyl-κ3 S 2,C 1,S 6]palladium(II) dichloro­methane monosolvate
Source: Acta Crystallogr Sect E Struct Rep Online. 2013 Feb 6;69(Pt 3):m139–40. doi: 10.1107/S1600536813003036 (PMC3588519; doi:10.1107/S1600536813003036)
Supplement: Supplementary file 1 [file e-69-0m139-sup1.cif]

##############################################################################
#                                                                            #
# This CIF contains the data in a paper accepted for publication in          #
# Acta Crystallographica Section E. It conforms to the requirements of       #
# Notes for Authors for Acta Crystallographica Section E, and has been       #
# peer reviewed under the auspices of the IUCr Commission on Journals.       #
#                                                                            #
# Full details of the Crystallographic Information File format               #
# are given in the paper "The Crystallographic Information File (CIF):       #
# a New Standard Archive File for Crystallography" by S. R. Hall, F. H.      #
# Allen and I. D. Brown [Acta Cryst. (1991), A47, 655-685].                  #
#                                                                            #
# The current version of the core CIF dictionary is obtainable from          #
# ftp://ftp.iucr.org/pub/cif_core.dic.                                       #
#                                                                            #
# Software is freely available for graphical display of the structure(s)     #
# in this CIF. For information consult the CIF software page                 #
# http://www.iucr.org/resources/cif/software.                                #
#                                                                            #
# This file may be used for bona fide research purposes within the           #
# scientific community so long as proper attribution is given to the journal # 
# article from which it was obtained.                                        #
#                                                                            #
##############################################################################
data_I
_audit_creation_method     SHELXL-97
_chemical_name_systematic
;\
Chlorido[2,3,5,6-tetrakis(<i>tert</i>-butylsulfanylmethyl)phenyl-\
\k^3^<i>S</i>^2^,<i>C</i>^1^,<i>S</i>^6^]palladium(II)
dichloromethane monosolvate
;
_chemical_name_common     ?
_chemical_formula_moiety     'C26 H45 Cl Pd S4, C H2 Cl2'
_chemical_formula_sum     'C27 H47 Cl3 Pd S4'
_chemical_formula_iupac     '[Pd (C26 H45 S4) Cl], C H2 Cl2'
_chemical_formula_weight     712.64
_chemical_melting_point     ?
_symmetry_cell_setting     monoclinic
_symmetry_space_group_name_H-M     'P 21/n'
_symmetry_space_group_name_Hall     '-P 2yn'
loop_
    _symmetry_equiv_pos_as_xyz
    'x, y, z'
    '-x+1/2, y+1/2, -z+1/2'
    '-x, -y, -z'
    'x-1/2, -y-1/2, z-1/2'
_cell_length_a     15.917(15)
_cell_length_b     13.768(13)
_cell_length_c     17.808(16)
_cell_angle_alpha     90.00
_cell_angle_beta     105.216(15)
_cell_angle_gamma     90.00
_cell_volume     3766(6)
_cell_formula_units_Z     4
_cell_measurement_reflns_used     8648
_cell_measurement_theta_min     2.37
_cell_measurement_theta_max     24.81
_cell_measurement_temperature     298(2)
_exptl_crystal_description     Prism
_exptl_crystal_colour     Colourless
_exptl_crystal_size_max     0.27
_exptl_crystal_size_mid     0.22
_exptl_crystal_size_min     0.15
_exptl_crystal_density_diffrn     1.257
_exptl_crystal_density_meas     .
_exptl_crystal_density_method     'not measured'
_exptl_crystal_F_000     1480
_exptl_absorpt_coefficient_mu     0.941
_exptl_absorpt_correction_type     integration
_exptl_absorpt_process_details     '(SADABS; Sheldrick, 1996)'
_exptl_absorpt_correction_T_min     0.5932
_exptl_absorpt_correction_T_max     0.7452
_exptl_special_details     ?
_diffrn_ambient_temperature     298(2)
_diffrn_radiation_type     MoK\a
_diffrn_radiation_wavelength     0.71073
_diffrn_radiation_source     'fine-focus sealed tube'
_diffrn_radiation_monochromator     graphite
_diffrn_measurement_device_type     'Bruker SMART APEX CCD'
_diffrn_measurement_method     '\w scans'
_diffrn_detector_area_resol_mean     0.83
_diffrn_reflns_number     28207
_diffrn_reflns_av_R_equivalents     0.0657
_diffrn_reflns_av_sigmaI/netI     0.0498
_diffrn_reflns_theta_min     1.99
_diffrn_reflns_theta_max     25.02
_diffrn_reflns_theta_full     25.02
_diffrn_measured_fraction_theta_max     0.989
_diffrn_measured_fraction_theta_full     0.989
_diffrn_reflns_limit_h_min     -18
_diffrn_reflns_limit_h_max     18
_diffrn_reflns_limit_k_min     -16
_diffrn_reflns_limit_k_max     16
_diffrn_reflns_limit_l_min     -20
_diffrn_reflns_limit_l_max     20
_refine_special_details
;
Refinement of <i>F</i>^2^ against ALL reflections. The weighted <i>R</i>-factor
<i>wR</i> and goodness of fit <i>S</i> are based on <i>F</i>^2^, conventional
<i>R</i>-factors <i>R</i> are based on <i>F</i>, with <i>F</i> set to zero for
negative <i>F</i>^2^. The threshold expression of <i>F</i>^2^ >
\s(<i>F</i>^2^) is used only for calculating <i>R</i>-factors(gt) <i>etc</i>.
and is not relevant to the choice of reflections for refinement.
<i>R</i>-factors based on <i>F</i>^2^ are statistically about twice as large
as those based on <i>F</i>, and <i>R</i>- factors based on ALL data will be
even larger.
;
_reflns_number_total     6570
_reflns_number_gt     5144
_reflns_threshold_expression     I>2\s(I)
_refine_ls_structure_factor_coef     Fsqd
_refine_ls_matrix_type     full
_refine_ls_R_factor_all     0.0676
_refine_ls_R_factor_gt     0.0476
_refine_ls_wR_factor_gt     0.1026
_refine_ls_wR_factor_ref     0.1098
_refine_ls_goodness_of_fit_ref     1.026
_refine_ls_restrained_S_all     1.020
_refine_ls_number_reflns     6570
_refine_ls_number_parameters     406
_refine_ls_number_restraints     291
_refine_ls_hydrogen_treatment     constr
_refine_ls_weighting_scheme     calc
_refine_ls_weighting_details
                 'calc w=1/[\s^2^(Fo^2^)+(0.0550P)^2^] where P=(Fo^2^+2Fc^2^)/3'
_atom_sites_solution_hydrogens     geom
_atom_sites_solution_primary     direct
_atom_sites_solution_secondary     difmap
_refine_ls_shift/su_max     0.002
_refine_ls_shift/su_mean     0.000
_refine_diff_density_max     0.636
_refine_diff_density_min     -0.243
_refine_ls_extinction_method     none
_refine_ls_extinction_coef     ?
loop_
    _atom_type_symbol
    _atom_type_description
    _atom_type_scat_dispersion_real
    _atom_type_scat_dispersion_imag
    _atom_type_scat_source
    'C' 'C' 0.0033 0.0016
                         'International Tables Vol C Tables 4.2.6.8 and 6.1.1.4'
    'H' 'H' 0.0000 0.0000
                         'International Tables Vol C Tables 4.2.6.8 and 6.1.1.4'
    'S' 'S' 0.1246 0.1234
                         'International Tables Vol C Tables 4.2.6.8 and 6.1.1.4'
    'Cl' 'Cl' 0.1484 0.1585
                         'International Tables Vol C Tables 4.2.6.8 and 6.1.1.4'
    'Pd' 'Pd' -0.9988 1.0072
                         'International Tables Vol C Tables 4.2.6.8 and 6.1.1.4'
_computing_data_collection     'SMART (Bruker, 1999)'
_computing_cell_refinement     'SAINT-Plus (Bruker, 1999)'
_computing_data_reduction     'SAINT-Plus (Bruker, 1999)'
_computing_structure_solution     'SHELXS97 (Sheldrick, 2008)'
_computing_structure_refinement     'SHELXL97 (Sheldrick, 2008)'
_computing_molecular_graphics     'ORTEP-3 for Windows (Farrugia, 2012)'
_computing_publication_material     'SHELXTL  (Sheldrick, 2008)'
loop_
    _atom_site_type_symbol
    _atom_site_label
    _atom_site_fract_x
    _atom_site_fract_y
    _atom_site_fract_z
    _atom_site_U_iso_or_equiv
    _atom_site_adp_type
    _atom_site_calc_flag
    _atom_site_refinement_flags
    _atom_site_occupancy
    _atom_site_symmetry_multiplicity
    _atom_site_disorder_assembly
    _atom_site_disorder_group
    Pd Pd 0.386615(17) 1.08106(2) 0.319516(16) 0.04396(12) Uani d . 1 1 . .
    Cl Cl1 0.37582(7) 1.23743(9) 0.25300(8) 0.0792(4) Uani d . 1 1 . .
    S S1 0.53435(6) 1.06823(7) 0.32714(6) 0.0491(2) Uani d . 1 1 . .
    S S2 0.24590(6) 1.07447(7) 0.33560(5) 0.0476(2) Uani d . 1 1 . .
    S S3 0.23346(7) 0.83956(10) 0.53990(7) 0.0700(3) Uani d . 1 1 A .
    S S4 0.62344(7) 0.72277(8) 0.41972(6) 0.0623(3) Uani d . 1 1 B .
    C C1 0.4886(2) 0.9199(3) 0.41609(19) 0.0418(8) Uani d . 1 1 . .
    C C2 0.4033(2) 0.9564(3) 0.38174(19) 0.0393(8) Uani d . 1 1 . .
    C C3 0.3296(2) 0.9071(3) 0.3951(2) 0.0428(9) Uani d . 1 1 . .
    C C4 0.3422(2) 0.8228(3) 0.4436(2) 0.0437(9) Uani d . 1 1 . .
    C C5 0.4270(2) 0.7883(3) 0.4761(2) 0.0466(9) Uani d . 1 1 . .
    H H5 0.4347 0.7332 0.5073 0.056 Uiso calc R 1 1 . .
    C C6 0.5011(2) 0.8349(3) 0.46264(19) 0.0440(9) Uani d . 1 1 . .
    C C7 0.5669(2) 0.9770(3) 0.4048(2) 0.0469(9) Uani d . 1 1 . .
    H H7A 0.6081 0.9323 0.3920 0.056 Uiso calc R 1 1 . .
    H H7B 0.5957 1.0092 0.4532 0.056 Uiso calc R 1 1 . .
    C C8 0.2386(2) 0.9439(3) 0.3549(2) 0.0522(10) Uani d . 1 1 . .
    H H8A 0.1997 0.9333 0.3880 0.063 Uiso calc R 1 1 . .
    H H8B 0.2157 0.9092 0.3064 0.063 Uiso calc R 1 1 . .
    C C9 0.5909(2) 0.7917(3) 0.4969(2) 0.0492(9) Uani d . 1 1 . .
    H H9A 0.5896 0.7488 0.5398 0.059 Uiso calc R 1 1 . .
    H H9B 0.6326 0.8430 0.5165 0.059 Uiso calc R 1 1 . .
    C C10 0.2641(2) 0.7715(3) 0.4616(2) 0.0532(10) Uani d . 1 1 . .
    H H10A 0.2795 0.7053 0.4781 0.064 Uiso calc R 1 1 . .
    H H10B 0.2156 0.7698 0.4154 0.064 Uiso calc R 1 1 . .
    C C11 0.5483(3) 1.0033(3) 0.2379(2) 0.0626(11) Uani d . 1 1 . .
    C C12 0.5103(4) 1.0728(4) 0.1686(3) 0.0945(17) Uani d . 1 1 . .
    H H12A 0.5158 1.0434 0.1212 0.142 Uiso calc R 1 1 . .
    H H12B 0.5418 1.1330 0.1768 0.142 Uiso calc R 1 1 . .
    H H12C 0.4500 1.0848 0.1650 0.142 Uiso calc R 1 1 . .
    C C13 0.4989(3) 0.9058(4) 0.2249(3) 0.0851(16) Uani d . 1 1 . .
    H H13A 0.4376 0.9176 0.2159 0.128 Uiso calc R 1 1 . .
    H H13B 0.5188 0.8656 0.2702 0.128 Uiso calc R 1 1 . .
    H H13C 0.5096 0.8735 0.1805 0.128 Uiso calc R 1 1 . .
    C C14 0.6471(3) 0.9881(4) 0.2493(3) 0.0868(16) Uani d . 1 1 . .
    H H14A 0.6683 0.9415 0.2900 0.130 Uiso calc R 1 1 . .
    H H14B 0.6769 1.0487 0.2632 0.130 Uiso calc R 1 1 . .
    H H14C 0.6574 0.9646 0.2017 0.130 Uiso calc R 1 1 . .
    C C15 0.1526(2) 1.0958(3) 0.2465(2) 0.0613(11) Uani d . 1 1 . .
    C C16 0.1716(3) 1.0506(4) 0.1738(3) 0.0981(18) Uani d . 1 1 . .
    H H16A 0.1257 1.0671 0.1288 0.147 Uiso calc R 1 1 . .
    H H16B 0.1751 0.9812 0.1795 0.147 Uiso calc R 1 1 . .
    H H16C 0.2259 1.0752 0.1678 0.147 Uiso calc R 1 1 . .
    C C17 0.1440(3) 1.2083(4) 0.2396(3) 0.0865(15) Uani d . 1 1 . .
    H H17A 0.1006 1.2249 0.1929 0.130 Uiso calc R 1 1 . .
    H H17B 0.1989 1.2358 0.2380 0.130 Uiso calc R 1 1 . .
    H H17C 0.1272 1.2335 0.2838 0.130 Uiso calc R 1 1 . .
    C C18 0.0705(3) 1.0526(4) 0.2631(3) 0.0928(17) Uani d . 1 1 . .
    H H18A 0.0656 1.0749 0.3128 0.139 Uiso calc R 1 1 . .
    H H18B 0.0742 0.9830 0.2634 0.139 Uiso calc R 1 1 . .
    H H18C 0.0202 1.0729 0.2233 0.139 Uiso calc R 1 1 . .
    C C19 0.1205(3) 0.7963(4) 0.5345(3) 0.1000(16) Uani d DU 1 1 . .
    C C20 0.1243(12) 0.6833(5) 0.5442(11) 0.113(3) Uani d PDU 0.70(5) 1 A 1
    H H20A 0.1444 0.6548 0.5029 0.170 Uiso calc PR 0.70(5) 1 A 1
    H H20B 0.0672 0.6591 0.5423 0.170 Uiso calc PR 0.70(5) 1 A 1
    H H20C 0.1635 0.6668 0.5934 0.170 Uiso calc PR 0.70(5) 1 A 1
    C C21 0.0584(8) 0.8249(16) 0.4531(7) 0.112(4) Uani d PDU 0.70(5) 1 A 1
    H H21A 0.0764 0.7916 0.4126 0.167 Uiso calc PR 0.70(5) 1 A 1
    H H21B 0.0613 0.8938 0.4457 0.167 Uiso calc PR 0.70(5) 1 A 1
    H H21C -0.0003 0.8069 0.4515 0.167 Uiso calc PR 0.70(5) 1 A 1
    C C22 0.0923(15) 0.8477(12) 0.6022(10) 0.142(4) Uani d PDU 0.70(5) 1 A 1
    H H22A 0.0890 0.9165 0.5933 0.213 Uiso calc PR 0.70(5) 1 A 1
    H H22B 0.1343 0.8343 0.6506 0.213 Uiso calc PR 0.70(5) 1 A 1
    H H22C 0.0363 0.8238 0.6044 0.213 Uiso calc PR 0.70(5) 1 A 1
    C C20A 0.101(3) 0.6851(9) 0.522(2) 0.119(6) Uani d PDU 0.30(5) 1 A 2
    H H20D 0.1409 0.6493 0.5629 0.179 Uiso calc PR 0.30(5) 1 A 2
    H H20E 0.1090 0.6656 0.4728 0.179 Uiso calc PR 0.30(5) 1 A 2
    H H20F 0.0426 0.6721 0.5239 0.179 Uiso calc PR 0.30(5) 1 A 2
    C C21A 0.0545(19) 0.858(3) 0.473(2) 0.120(6) Uani d PDU 0.30(5) 1 A 2
    H H21D 0.0563 0.8385 0.4213 0.180 Uiso calc PR 0.30(5) 1 A 2
    H H21E 0.0698 0.9257 0.4798 0.180 Uiso calc PR 0.30(5) 1 A 2
    H H21F -0.0032 0.8488 0.4784 0.180 Uiso calc PR 0.30(5) 1 A 2
    C C22A 0.122(3) 0.828(3) 0.6194(11) 0.125(6) Uani d PDU 0.30(5) 1 A 2
    H H22D 0.1622 0.7884 0.6561 0.188 Uiso calc PR 0.30(5) 1 A 2
    H H22E 0.0645 0.8204 0.6270 0.188 Uiso calc PR 0.30(5) 1 A 2
    H H22F 0.1390 0.8949 0.6270 0.188 Uiso calc PR 0.30(5) 1 A 2
    C C23 0.7421(3) 0.7020(3) 0.4609(3) 0.0885(14) Uani d DU 1 1 . .
    C C24 0.7840(11) 0.8059(7) 0.4636(12) 0.097(3) Uani d PDU 0.63(4) 1 B 1
    H H24A 0.7718 0.8320 0.4119 0.145 Uiso calc PR 0.63(4) 1 B 1
    H H24B 0.8459 0.8012 0.4850 0.145 Uiso calc PR 0.63(4) 1 B 1
    H H24C 0.7600 0.8479 0.4957 0.145 Uiso calc PR 0.63(4) 1 B 1
    C C25 0.7747(14) 0.6346(11) 0.4031(11) 0.120(4) Uani d PDU 0.63(4) 1 B 1
    H H25A 0.7607 0.6638 0.3524 0.180 Uiso calc PR 0.63(4) 1 B 1
    H H25B 0.7468 0.5724 0.4002 0.180 Uiso calc PR 0.63(4) 1 B 1
    H H25C 0.8367 0.6264 0.4214 0.180 Uiso calc PR 0.63(4) 1 B 1
    C C26 0.7646(13) 0.6563(17) 0.5444(7) 0.118(4) Uani d PDU 0.63(4) 1 B 1
    H H26A 0.7395 0.5925 0.5418 0.177 Uiso calc PR 0.63(4) 1 B 1
    H H26B 0.7413 0.6964 0.5781 0.177 Uiso calc PR 0.63(4) 1 B 1
    H H26C 0.8266 0.6518 0.5643 0.177 Uiso calc PR 0.63(4) 1 B 1
    C C24A 0.8068(18) 0.7877(18) 0.4898(18) 0.112(5) Uani d PDU 0.37(4) 1 B 2
    H H24D 0.8018 0.8339 0.4485 0.169 Uiso calc PR 0.37(4) 1 B 2
    H H24E 0.8652 0.7631 0.5054 0.169 Uiso calc PR 0.37(4) 1 B 2
    H H24F 0.7930 0.8189 0.5334 0.169 Uiso calc PR 0.37(4) 1 B 2
    C C25A 0.759(2) 0.653(2) 0.3868(13) 0.108(5) Uani d PDU 0.37(4) 1 B 2
    H H25D 0.7200 0.5991 0.3711 0.162 Uiso calc PR 0.37(4) 1 B 2
    H H25E 0.8183 0.6293 0.3988 0.162 Uiso calc PR 0.37(4) 1 B 2
    H H25F 0.7504 0.6991 0.3454 0.162 Uiso calc PR 0.37(4) 1 B 2
    C C26A 0.747(2) 0.6253(19) 0.5270(14) 0.108(5) Uani d PDU 0.37(4) 1 B 2
    H H26D 0.7079 0.5727 0.5073 0.162 Uiso calc PR 0.37(4) 1 B 2
    H H26E 0.7310 0.6554 0.5698 0.162 Uiso calc PR 0.37(4) 1 B 2
    H H26F 0.8054 0.6007 0.5444 0.162 Uiso calc PR 0.37(4) 1 B 2
    Cl Cl2 0.8993(11) 0.9229(8) 0.1142(5) 0.148(3) Uani d PDU 0.67(4) 1 C 1
    Cl Cl3 0.8721(9) 0.8710(11) 0.2647(7) 0.176(3) Uani d PDU 0.67(4) 1 C 1
    C C27 0.9079(19) 0.8314(12) 0.1845(13) 0.113(5) Uani d PDU 0.67(4) 1 C 1
    H H27A 0.9682 0.8108 0.2023 0.135 Uiso calc PR 0.67(4) 1 C 1
    H H27B 0.8736 0.7758 0.1610 0.135 Uiso calc PR 0.67(4) 1 C 1
    Cl Cl2A 0.875(2) 0.9294(16) 0.1197(14) 0.172(7) Uani d PDU 0.33(4) 1 C 2
    Cl Cl3A 0.841(2) 0.835(3) 0.2547(12) 0.185(6) Uani d PDU 0.33(4) 1 C 2
    C C27A 0.890(4) 0.824(2) 0.177(2) 0.104(6) Uani d PDU 0.33(4) 1 C 2
    H H27C 0.9513 0.8112 0.1972 0.125 Uiso calc PR 0.33(4) 1 C 2
    H H27D 0.8640 0.7690 0.1446 0.125 Uiso calc PR 0.33(4) 1 C 2
loop_
    _atom_site_aniso_label
    _atom_site_aniso_U_11
    _atom_site_aniso_U_22
    _atom_site_aniso_U_33
    _atom_site_aniso_U_12
    _atom_site_aniso_U_13
    _atom_site_aniso_U_23
    Pd 0.04006(17) 0.0427(2) 0.04995(18) -0.00192(13) 0.01323(13) 0.00124(14)
    Cl1 0.0618(7) 0.0613(8) 0.1110(9) 0.0010(6) 0.0164(6) 0.0313(7)
    S1 0.0453(5) 0.0476(6) 0.0576(6) -0.0058(4) 0.0191(5) 0.0012(5)
    S2 0.0428(5) 0.0499(6) 0.0497(5) 0.0032(4) 0.0116(4) -0.0025(5)
    S3 0.0543(6) 0.0934(10) 0.0689(7) -0.0112(6) 0.0282(6) -0.0068(6)
    S4 0.0554(6) 0.0693(8) 0.0635(6) 0.0091(6) 0.0181(5) -0.0143(6)
    C1 0.0394(19) 0.051(2) 0.0380(18) -0.0016(18) 0.0147(15) -0.0026(17)
    C2 0.042(2) 0.041(2) 0.0371(18) 0.0014(17) 0.0144(15) -0.0010(16)
    C3 0.0387(19) 0.045(2) 0.047(2) 0.0026(17) 0.0145(16) -0.0026(17)
    C4 0.041(2) 0.047(2) 0.046(2) -0.0024(17) 0.0163(16) -0.0029(18)
    C5 0.051(2) 0.048(2) 0.046(2) 0.0025(19) 0.0205(18) 0.0046(18)
    C6 0.043(2) 0.051(2) 0.0412(19) 0.0037(18) 0.0162(16) -0.0054(17)
    C7 0.0375(19) 0.058(3) 0.046(2) 0.0004(18) 0.0125(16) -0.0029(18)
    C8 0.043(2) 0.052(3) 0.063(2) -0.0019(18) 0.0161(19) 0.008(2)
    C9 0.046(2) 0.056(3) 0.047(2) 0.0067(19) 0.0146(17) 0.0025(18)
    C10 0.051(2) 0.053(3) 0.058(2) -0.0036(19) 0.0172(19) 0.010(2)
    C11 0.065(3) 0.076(3) 0.055(2) -0.004(2) 0.029(2) 0.002(2)
    C12 0.100(4) 0.123(5) 0.068(3) 0.011(3) 0.037(3) 0.017(3)
    C13 0.099(4) 0.094(4) 0.072(3) -0.018(3) 0.039(3) -0.024(3)
    C14 0.072(3) 0.116(4) 0.090(4) 0.008(3) 0.052(3) 0.002(3)
    C15 0.040(2) 0.075(3) 0.063(3) 0.009(2) 0.0042(19) 0.009(2)
    C16 0.102(4) 0.129(5) 0.054(3) 0.018(4) 0.005(3) -0.009(3)
    C17 0.066(3) 0.084(4) 0.104(4) 0.019(3) 0.011(3) 0.020(3)
    C18 0.046(3) 0.112(5) 0.111(4) 0.000(3) 0.003(3) 0.020(3)
    C19 0.062(3) 0.157(4) 0.096(3) -0.022(3) 0.047(2) -0.006(3)
    C20 0.091(8) 0.157(5) 0.096(7) -0.070(5) 0.033(6) 0.008(4)
    C21 0.045(4) 0.178(9) 0.117(5) 0.006(5) 0.030(4) -0.012(6)
    C22 0.083(9) 0.241(9) 0.125(6) -0.008(7) 0.067(6) -0.030(7)
    C20A 0.094(13) 0.165(6) 0.088(11) -0.055(9) 0.005(11) 0.011(8)
    C21A 0.069(10) 0.176(11) 0.128(9) 0.008(10) 0.047(9) -0.006(10)
    C22A 0.070(13) 0.215(13) 0.114(6) -0.018(10) 0.065(8) -0.024(8)
    C23 0.051(3) 0.121(4) 0.100(3) 0.018(2) 0.030(3) -0.023(3)
    C24 0.028(6) 0.155(5) 0.107(8) -0.014(5) 0.017(6) -0.038(5)
    C25 0.081(8) 0.147(7) 0.144(7) 0.045(7) 0.050(7) -0.033(7)
    C26 0.087(8) 0.144(9) 0.103(5) 0.041(7) -0.011(6) -0.008(6)
    C24A 0.043(10) 0.168(9) 0.115(12) -0.001(7) 0.002(9) -0.038(8)
    C25A 0.073(10) 0.135(11) 0.125(8) 0.041(9) 0.043(9) -0.036(7)
    C26A 0.082(11) 0.129(10) 0.089(8) 0.042(8) -0.019(8) -0.013(7)
    Cl2 0.184(7) 0.102(3) 0.134(3) 0.001(4) 0.001(4) -0.036(3)
    Cl3 0.126(5) 0.218(7) 0.196(4) -0.003(5) 0.060(4) -0.015(4)
    C27 0.069(12) 0.082(5) 0.165(6) 0.015(6) -0.008(7) -0.026(5)
    Cl2A 0.190(14) 0.102(7) 0.178(10) 0.041(7) -0.035(7) 0.010(7)
    Cl3A 0.122(11) 0.254(16) 0.191(7) 0.042(9) 0.062(8) -0.039(9)
    C27A 0.072(16) 0.085(8) 0.145(8) 0.012(9) 0.011(10) -0.018(7)
_geom_special_details
;
All e.s.d.'s (except the e.s.d. in the dihedral angle between two l.s. planes)
are estimated using the full covariance matrix. The cell e.s.d.'s are taken
into account individually in the estimation of e.s.d.'s in distances, angles
and torsion angles; correlations between e.s.d.'s in cell parameters are only
used when they are defined by crystal symmetry. An approximate (isotropic)
treatment of cell e.s.d.'s is used for estimating e.s.d.'s involving l.s.
planes.
;
loop_
    _geom_bond_atom_site_label_1
    _geom_bond_atom_site_label_2
    _geom_bond_site_symmetry_2
    _geom_bond_distance
    _geom_bond_publ_flag
    Pd C2 . 2.022(4) y
    Pd S1 . 2.326(2) y
    Pd S2 . 2.333(2) y
    Pd Cl1 . 2.441(2) y
    S1 C7 . 1.839(4) ?
    S1 C11 . 1.887(4) ?
    S2 C8 . 1.839(4) ?
    S2 C15 . 1.890(4) ?
    S3 C10 . 1.849(4) ?
    S3 C19 . 1.873(5) ?
    S4 C9 . 1.852(4) ?
    S4 C23 . 1.861(5) ?
    C1 C6 . 1.418(5) ?
    C1 C2 . 1.427(5) ?
    C1 C7 . 1.530(5) ?
    C2 C3 . 1.428(5) ?
    C3 C4 . 1.429(5) ?
    C3 C8 . 1.525(5) ?
    C4 C5 . 1.405(5) ?
    C4 C10 . 1.534(5) ?
    C5 C6 . 1.418(5) ?
    C5 H5 . 0.9300 ?
    C6 C9 . 1.521(5) ?
    C7 H7A . 0.9700 ?
    C7 H7B . 0.9700 ?
    C8 H8A . 0.9700 ?
    C8 H8B . 0.9700 ?
    C9 H9A . 0.9700 ?
    C9 H9B . 0.9700 ?
    C10 H10A . 0.9700 ?
    C10 H10B . 0.9700 ?
    C11 C13 . 1.542(6) ?
    C11 C14 . 1.546(6) ?
    C11 C12 . 1.553(6) ?
    C12 H12A . 0.9600 ?
    C12 H12B . 0.9600 ?
    C12 H12C . 0.9600 ?
    C13 H13A . 0.9600 ?
    C13 H13B . 0.9600 ?
    C13 H13C . 0.9600 ?
    C14 H14A . 0.9600 ?
    C14 H14B . 0.9600 ?
    C14 H14C . 0.9600 ?
    C15 C18 . 1.534(6) ?
    C15 C16 . 1.536(6) ?
    C15 C17 . 1.557(6) ?
    C16 H16A . 0.9600 ?
    C16 H16B . 0.9600 ?
    C16 H16C . 0.9600 ?
    C17 H17A . 0.9600 ?
    C17 H17B . 0.9600 ?
    C17 H17C . 0.9600 ?
    C18 H18A . 0.9600 ?
    C18 H18B . 0.9600 ?
    C18 H18C . 0.9600 ?
    C19 C22 . 1.562(6) ?
    C19 C21A . 1.563(7) ?
    C19 C20 . 1.564(6) ?
    C19 C20A . 1.565(8) ?
    C19 C22A . 1.570(7) ?
    C19 C21 . 1.574(6) ?
    C20 H20A . 0.9600 ?
    C20 H20B . 0.9600 ?
    C20 H20C . 0.9600 ?
    C21 H21A . 0.9600 ?
    C21 H21B . 0.9600 ?
    C21 H21C . 0.9600 ?
    C22 H22A . 0.9600 ?
    C22 H22B . 0.9600 ?
    C22 H22C . 0.9600 ?
    C20A H20D . 0.9600 ?
    C20A H20E . 0.9600 ?
    C20A H20F . 0.9600 ?
    C21A H21D . 0.9600 ?
    C21A H21E . 0.9600 ?
    C21A H21F . 0.9600 ?
    C22A H22D . 0.9600 ?
    C22A H22E . 0.9600 ?
    C22A H22F . 0.9600 ?
    C23 C24A . 1.561(7) ?
    C23 C26 . 1.566(7) ?
    C23 C26A . 1.567(7) ?
    C23 C25A . 1.572(7) ?
    C23 C25 . 1.572(6) ?
    C23 C24 . 1.574(6) ?
    C24 H24A . 0.9600 ?
    C24 H24B . 0.9600 ?
    C24 H24C . 0.9600 ?
    C25 H25A . 0.9600 ?
    C25 H25B . 0.9600 ?
    C25 H25C . 0.9600 ?
    C26 H26A . 0.9600 ?
    C26 H26B . 0.9600 ?
    C26 H26C . 0.9600 ?
    C24A H24D . 0.9600 ?
    C24A H24E . 0.9600 ?
    C24A H24F . 0.9600 ?
    C25A H25D . 0.9600 ?
    C25A H25E . 0.9600 ?
    C25A H25F . 0.9600 ?
    C26A H26D . 0.9600 ?
    C26A H26E . 0.9600 ?
    C26A H26F . 0.9600 ?
    Cl2 C27 . 1.755(8) ?
    Cl3 C27 . 1.759(8) ?
    C27 H27A . 0.9700 ?
    C27 H27B . 0.9700 ?
    Cl2A C27A . 1.755(10) ?
    Cl3A C27A . 1.757(10) ?
    C27A H27C . 0.9700 ?
    C27A H27D . 0.9700 ?
loop_
    _geom_angle_atom_site_label_1
    _geom_angle_atom_site_label_2
    _geom_angle_atom_site_label_3
    _geom_angle_site_symmetry_1
    _geom_angle_site_symmetry_3
    _geom_angle
    _geom_angle_publ_flag
    C2 Pd S1 . . 85.33(10) ?
    C2 Pd S2 . . 83.78(10) ?
    S1 Pd S2 . . 168.00(4) ?
    C2 Pd Cl1 . . 175.31(10) ?
    S1 Pd Cl1 . . 92.10(4) ?
    S2 Pd Cl1 . . 98.41(4) ?
    C7 S1 C11 . . 103.7(2) ?
    C7 S1 Pd . . 100.17(11) ?
    C11 S1 Pd . . 109.11(14) ?
    C8 S2 C15 . . 103.53(19) ?
    C8 S2 Pd . . 99.85(12) ?
    C15 S2 Pd . . 117.30(14) ?
    C10 S3 C19 . . 103.9(2) ?
    C9 S4 C23 . . 103.79(18) ?
    C6 C1 C2 . . 120.9(3) ?
    C6 C1 C7 . . 120.4(3) ?
    C2 C1 C7 . . 118.6(3) ?
    C1 C2 C3 . . 119.5(3) ?
    C1 C2 Pd . . 120.4(3) ?
    C3 C2 Pd . . 120.0(3) ?
    C2 C3 C4 . . 119.7(3) ?
    C2 C3 C8 . . 119.0(3) ?
    C4 C3 C8 . . 121.3(3) ?
    C5 C4 C3 . . 119.4(3) ?
    C5 C4 C10 . . 120.1(3) ?
    C3 C4 C10 . . 120.5(3) ?
    C4 C5 C6 . . 122.0(3) ?
    C4 C5 H5 . . 119.0 ?
    C6 C5 H5 . . 119.0 ?
    C1 C6 C5 . . 118.5(3) ?
    C1 C6 C9 . . 122.1(3) ?
    C5 C6 C9 . . 119.4(3) ?
    C1 C7 S1 . . 111.8(2) ?
    C1 C7 H7A . . 109.3 ?
    S1 C7 H7A . . 109.3 ?
    C1 C7 H7B . . 109.3 ?
    S1 C7 H7B . . 109.3 ?
    H7A C7 H7B . . 107.9 ?
    C3 C8 S2 . . 108.3(3) ?
    C3 C8 H8A . . 110.0 ?
    S2 C8 H8A . . 110.0 ?
    C3 C8 H8B . . 110.0 ?
    S2 C8 H8B . . 110.0 ?
    H8A C8 H8B . . 108.4 ?
    C6 C9 S4 . . 108.6(2) ?
    C6 C9 H9A . . 110.0 ?
    S4 C9 H9A . . 110.0 ?
    C6 C9 H9B . . 110.0 ?
    S4 C9 H9B . . 110.0 ?
    H9A C9 H9B . . 108.4 ?
    C4 C10 S3 . . 108.2(3) ?
    C4 C10 H10A . . 110.1 ?
    S3 C10 H10A . . 110.1 ?
    C4 C10 H10B . . 110.1 ?
    S3 C10 H10B . . 110.1 ?
    H10A C10 H10B . . 108.4 ?
    C13 C11 C14 . . 111.3(4) ?
    C13 C11 C12 . . 109.9(4) ?
    C14 C11 C12 . . 111.0(4) ?
    C13 C11 S1 . . 111.8(3) ?
    C14 C11 S1 . . 107.1(3) ?
    C12 C11 S1 . . 105.7(3) ?
    C11 C12 H12A . . 109.5 ?
    C11 C12 H12B . . 109.5 ?
    H12A C12 H12B . . 109.5 ?
    C11 C12 H12C . . 109.5 ?
    H12A C12 H12C . . 109.5 ?
    H12B C12 H12C . . 109.5 ?
    C11 C13 H13A . . 109.5 ?
    C11 C13 H13B . . 109.5 ?
    H13A C13 H13B . . 109.5 ?
    C11 C13 H13C . . 109.5 ?
    H13A C13 H13C . . 109.5 ?
    H13B C13 H13C . . 109.5 ?
    C11 C14 H14A . . 109.5 ?
    C11 C14 H14B . . 109.5 ?
    H14A C14 H14B . . 109.5 ?
    C11 C14 H14C . . 109.5 ?
    H14A C14 H14C . . 109.5 ?
    H14B C14 H14C . . 109.5 ?
    C18 C15 C16 . . 111.8(4) ?
    C18 C15 C17 . . 109.8(4) ?
    C16 C15 C17 . . 111.7(4) ?
    C18 C15 S2 . . 107.4(3) ?
    C16 C15 S2 . . 111.1(3) ?
    C17 C15 S2 . . 104.7(3) ?
    C15 C16 H16A . . 109.5 ?
    C15 C16 H16B . . 109.5 ?
    H16A C16 H16B . . 109.5 ?
    C15 C16 H16C . . 109.5 ?
    H16A C16 H16C . . 109.5 ?
    H16B C16 H16C . . 109.5 ?
    C15 C17 H17A . . 109.5 ?
    C15 C17 H17B . . 109.5 ?
    H17A C17 H17B . . 109.5 ?
    C15 C17 H17C . . 109.5 ?
    H17A C17 H17C . . 109.5 ?
    H17B C17 H17C . . 109.5 ?
    C15 C18 H18A . . 109.5 ?
    C15 C18 H18B . . 109.5 ?
    H18A C18 H18B . . 109.5 ?
    C15 C18 H18C . . 109.5 ?
    H18A C18 H18C . . 109.5 ?
    H18B C18 H18C . . 109.5 ?
    C22 C19 C21A . . 91.2(13) ?
    C22 C19 C20 . . 112.0(5) ?
    C21A C19 C20 . . 128.4(15) ?
    C22 C19 C20A . . 117.7(19) ?
    C21A C19 C20A . . 111.5(7) ?
    C21A C19 C22A . . 111.3(7) ?
    C20 C19 C22A . . 100.4(16) ?
    C20A C19 C22A . . 111.0(7) ?
    C22 C19 C21 . . 111.0(5) ?
    C20 C19 C21 . . 110.4(5) ?
    C20A C19 C21 . . 93.8(13) ?
    C22A C19 C21 . . 131.5(13) ?
    C22 C19 S3 . . 106.4(8) ?
    C21A C19 S3 . . 108.7(14) ?
    C20 C19 S3 . . 107.6(7) ?
    C20A C19 S3 . . 117.9(17) ?
    C22A C19 S3 . . 95.3(13) ?
    C21 C19 S3 . . 109.3(6) ?
    C19 C20 H20A . . 109.5 ?
    C19 C20 H20B . . 109.5 ?
    H20A C20 H20B . . 109.5 ?
    C19 C20 H20C . . 109.5 ?
    H20A C20 H20C . . 109.5 ?
    H20B C20 H20C . . 109.5 ?
    C19 C21 H21A . . 109.5 ?
    C19 C21 H21B . . 109.5 ?
    H21A C21 H21B . . 109.5 ?
    C19 C21 H21C . . 109.5 ?
    H21A C21 H21C . . 109.5 ?
    H21B C21 H21C . . 109.5 ?
    C19 C22 H22A . . 109.5 ?
    C19 C22 H22B . . 109.5 ?
    H22A C22 H22B . . 109.5 ?
    C19 C22 H22C . . 109.5 ?
    H22A C22 H22C . . 109.5 ?
    H22B C22 H22C . . 109.5 ?
    C19 C20A H20D . . 109.5 ?
    C19 C20A H20E . . 109.5 ?
    H20D C20A H20E . . 109.5 ?
    C19 C20A H20F . . 109.5 ?
    H20D C20A H20F . . 109.5 ?
    H20E C20A H20F . . 109.5 ?
    C19 C21A H21D . . 109.5 ?
    C19 C21A H21E . . 109.5 ?
    H21D C21A H21E . . 109.5 ?
    C19 C21A H21F . . 109.5 ?
    H21D C21A H21F . . 109.5 ?
    H21E C21A H21F . . 109.5 ?
    C19 C22A H22D . . 109.5 ?
    C19 C22A H22E . . 109.5 ?
    H22D C22A H22E . . 109.5 ?
    C19 C22A H22F . . 109.5 ?
    H22D C22A H22F . . 109.5 ?
    H22E C22A H22F . . 109.5 ?
    C24A C23 C26 . . 91.4(10) ?
    C24A C23 C26A . . 111.3(6) ?
    C24A C23 C25A . . 111.0(6) ?
    C26 C23 C25A . . 125.2(15) ?
    C26A C23 C25A . . 110.7(6) ?
    C24A C23 C25 . . 111.1(16) ?
    C26 C23 C25 . . 110.6(5) ?
    C26A C23 C25 . . 97.7(14) ?
    C26 C23 C24 . . 110.3(5) ?
    C26A C23 C24 . . 130.7(10) ?
    C25A C23 C24 . . 104.7(14) ?
    C25 C23 C24 . . 110.3(5) ?
    C24A C23 S4 . . 121.8(14) ?
    C26 C23 S4 . . 113.0(8) ?
    C26A C23 S4 . . 104.2(12) ?
    C25A C23 S4 . . 96.8(13) ?
    C25 C23 S4 . . 107.9(9) ?
    C24 C23 S4 . . 104.5(8) ?
    C23 C24 H24A . . 109.5 ?
    C23 C24 H24B . . 109.5 ?
    H24A C24 H24B . . 109.5 ?
    C23 C24 H24C . . 109.5 ?
    H24A C24 H24C . . 109.5 ?
    H24B C24 H24C . . 109.5 ?
    C23 C25 H25A . . 109.5 ?
    C23 C25 H25B . . 109.5 ?
    H25A C25 H25B . . 109.5 ?
    C23 C25 H25C . . 109.5 ?
    H25A C25 H25C . . 109.5 ?
    H25B C25 H25C . . 109.5 ?
    C23 C26 H26A . . 109.5 ?
    C23 C26 H26B . . 109.5 ?
    H26A C26 H26B . . 109.5 ?
    C23 C26 H26C . . 109.5 ?
    H26A C26 H26C . . 109.5 ?
    H26B C26 H26C . . 109.5 ?
    C23 C24A H24D . . 109.5 ?
    C23 C24A H24E . . 109.5 ?
    H24D C24A H24E . . 109.5 ?
    C23 C24A H24F . . 109.5 ?
    H24D C24A H24F . . 109.5 ?
    H24E C24A H24F . . 109.5 ?
    C23 C25A H25D . . 109.5 ?
    C23 C25A H25E . . 109.5 ?
    H25D C25A H25E . . 109.5 ?
    C23 C25A H25F . . 109.5 ?
    H25D C25A H25F . . 109.5 ?
    H25E C25A H25F . . 109.5 ?
    C23 C26A H26D . . 109.5 ?
    C23 C26A H26E . . 109.5 ?
    H26D C26A H26E . . 109.5 ?
    C23 C26A H26F . . 109.5 ?
    H26D C26A H26F . . 109.5 ?
    H26E C26A H26F . . 109.5 ?
    Cl2 C27 Cl3 . . 112.1(5) ?
    Cl2 C27 H27A . . 109.2 ?
    Cl3 C27 H27A . . 109.2 ?
    Cl2 C27 H27B . . 109.2 ?
    Cl3 C27 H27B . . 109.2 ?
    H27A C27 H27B . . 107.9 ?
    Cl2A C27A Cl3A . . 111.7(7) ?
    Cl2A C27A H27C . . 109.3 ?
    Cl3A C27A H27C . . 109.3 ?
    Cl2A C27A H27D . . 109.3 ?
    Cl3A C27A H27D . . 109.3 ?
    H27C C27A H27D . . 107.9 ?
data_global
_journal_date_recd_electronic     2013-01-25
_journal_date_accepted     2013-01-29
_journal_name_full     'Acta Crystallographica, Section E'
_journal_year     2013
_journal_volume     69
_journal_issue      3
_journal_page_first     m139
_journal_page_last     m140
_journal_paper_category     QM
_journal_paper_doi     10.1107/S1600536813003036
_journal_coeditor_code     PK2463
_publ_contact_author_name     'Sim\'on Hern\'andez-Ortega'
_publ_contact_author_address
;
Instituto de Qu\'imica
Universidad Nacional Aut\'onoma de M\'exico
Circuito Exterior, Ciudad Universitaria, Coyoacan, C.P.04510,
M\'exico, D. F., Mexico
;
_publ_contact_author_email     'evelynpm@unam.mx'
_publ_contact_author_fax     '+525556162203'
_publ_contact_author_phone     '+52 5556164514'
_publ_section_title
;\
Chlorido[2,3,5,6-tetrakis(<i>tert</i>-butylsulfanylmethyl)phenyl-\
\k^3^<i>S</i>^2^,<i>C</i>^1^,<i>S</i>^6^]palladium(II) dichloromethane
monosolvate
;
loop_
    _publ_author_name
    _publ_author_footnote
    _publ_author_address
    'Paz-Morales, Evelyn' .
;
Instituto de Qu\'imica
Universidad Nacional Aut\'onoma de M\'exico
Circuito Exterior, Ciudad Universitaria, Coyoacan, CP 04510,
M\'exico, DF, Mexico
;
    'Hern\'andez-Ortega, Sim\'on' .
;
Instituto de Qu\'imica
Universidad Nacional Aut\'onoma de M\'exico
Circuito Exterior, Ciudad Universitaria, Coyoacan, CP 04510,
M\'exico, DF, Mexico
;
    'Morales-Morales, David' .
;
Instituto de Qu\'imica
Universidad Nacional Aut\'onoma de M\'exico
Circuito Exterior, Ciudad Universitaria, Coyoacan, CP 04510,
M\'exico, DF, Mexico
;
