# Supplementary material for: Chlorido[2,3,5,6-tetra­kis­(tert-butyl­sulfanylmeth­yl)phenyl-κ3 S 2,C 1,S 6]palladium(II) dichloro­methane monosolvate
Source: Acta Crystallogr Sect E Struct Rep Online. 2013 Feb 6;69(Pt 3):m139–40. doi: 10.1107/S1600536813003036 (PMC3588519; doi:10.1107/S1600536813003036)
Supplement: Supplementary file 2 [file e-69-0m139-Isup2.hkl]

# 
# h,k,l, Fc-squared, Fo-squared, sigma(Fo-squared) and status flag 
# 
data_I
_shelx_title ' 177MMD12 in P2(1)/n' 
_shelx_refln_list_code          4 
_shelx_F_calc_maximum      315.75 
_exptl_crystal_F_000      1480.00 
_reflns_d_resolution_high  0.8403 
 
loop_ 
 _symmetry_equiv_pos_as_xyz 
 'x, y, z' 
 '-x+1/2, y+1/2, -z+1/2' 
 '-x, -y, -z' 
 'x-1/2, -y-1/2, z-1/2' 
 
_cell_length_a    15.9173 
_cell_length_b    13.7678 
_cell_length_c    17.8076 
_cell_angle_alpha  90.000 
_cell_angle_beta  105.216 
_cell_angle_gamma  90.000 
 
_shelx_F_squared_multiplier     1.000 
 
loop_ 
 _refln_index_h 
 _refln_index_k 
 _refln_index_l 
 _refln_F_squared_calc 
 _refln_F_squared_meas 
 _refln_F_squared_sigma 
 _refln_observed_status 
   2   0   0      382.07      398.22     25.53 o 
   4   0   0    40112.75    44982.17    817.31 o 
   6   0   0    24560.79    25611.32    914.22 o 
   8   0   0    61495.79    63072.77   1164.64 o 
  10   0   0       15.28       68.29     28.52 o 
  12   0   0     1035.96      955.29     83.88 o 
  14   0   0     3793.26     3553.12    194.52 o 
  16   0   0     1121.53     1055.34     98.07 o 
  18   0   0      522.55      596.14    102.44 o 
   1   1   0    36705.75    42012.27    978.29 o 
   2   1   0     8232.25     9964.76    283.62 o 
   3   1   0     8836.03     9278.79    141.15 o 
   4   1   0     4664.02     5262.98     85.82 o 
   5   1   0     1449.15     1720.89     90.26 o 
   6   1   0    19016.40    21289.76    294.32 o 
   7   1   0     4511.19     4506.16     87.41 o 
   8   1   0     6053.38     6011.48    112.25 o 
   9   1   0     2482.21     2143.64     59.92 o 
  10   1   0     6230.61     5683.21    114.65 o 
  11   1   0      437.22      455.27     35.14 o 
  12   1   0      583.69      643.75     40.95 o 
  13   1   0     4612.51     4616.54    111.73 o 
  14   1   0     1711.69     1659.38     66.45 o 
  15   1   0      147.72      164.77     33.32 o 
  16   1   0      703.90      772.51     92.14 o 
  17   1   0      140.26      156.83     37.03 o 
  18   1   0      440.45      326.31     53.37 o 
   0   2   0      125.59      108.12      9.57 o 
   1   2   0     7828.61     8067.07    135.26 o 
   2   2   0    11979.57    13170.95    210.97 o 
   3   2   0    40046.84    42561.30    563.61 o 
   4   2   0     2463.75     2708.63     57.26 o 
   5   2   0    27553.52    29191.32    390.22 o 
   6   2   0        2.56        6.14     12.51 o 
   7   2   0    16684.56    17419.91    282.36 o 
   8   2   0      645.36      745.50     33.19 o 
   9   2   0       66.32       70.61     18.55 o 
  10   2   0       31.76       50.15     18.00 o 
  11   2   0     2220.08     2038.92     97.61 o 
  12   2   0      120.00      127.75     26.72 o 
  13   2   0        2.65        5.59     31.30 o 
  14   2   0     1302.01     1303.74     66.01 o 
  15   2   0     1237.93     1184.65     58.43 o 
  16   2   0       51.13       99.96     46.90 o 
  17   2   0        0.86       37.99     49.93 o 
  18   2   0       34.63      164.79     49.11 o 
   1   3   0     8969.68     9423.76    153.94 o 
   2   3   0     4473.17     5086.26    100.50 o 
   3   3   0     2104.18     2024.29     88.24 o 
   4   3   0      316.52      374.20     23.96 o 
   5   3   0     1206.79     1313.68     35.38 o 
   6   3   0     1343.42     1173.35     35.02 o 
   7   3   0      236.15      305.66     21.99 o 
   8   3   0     7240.00     7417.82    130.37 o 
   9   3   0      209.89      221.41     24.36 o 
  10   3   0        1.53       28.85     16.12 o 
  11   3   0     1272.51     1148.29     47.92 o 
  12   3   0      452.60      416.44     37.66 o 
  13   3   0      107.63      147.54     29.58 o 
  14   3   0      272.08      370.20     40.29 o 
  15   3   0       74.74       75.14     34.44 o 
  16   3   0      669.73      717.05     75.81 o 
  17   3   0       15.29       82.65     35.32 o 
   0   4   0     5015.44     4557.77    109.99 o 
   1   4   0    35017.02    36936.73    823.06 o 
   2   4   0      505.57      544.37     61.80 o 
   3   4   0     2047.66     1809.86     65.25 o 
   4   4   0     3152.80     3446.14    118.79 o 
   5   4   0      217.54      287.46     14.96 o 
   6   4   0        3.37       29.03     15.73 o 
   7   4   0    30530.76    31224.37    440.81 o 
   8   4   0     1648.14     1589.30     98.40 o 
   9   4   0      597.45      582.14     31.58 o 
  10   4   0      217.92      232.33     34.37 o 
  11   4   0        9.23       43.23     19.15 o 
  12   4   0      261.51      300.87     34.08 o 
  13   4   0       17.65       28.39     28.44 o 
  14   4   0      463.81      454.72     54.05 o 
  15   4   0     2579.06     2285.61    152.41 o 
  16   4   0       36.92       26.13     33.74 o 
  17   4   0        7.85       40.77     43.97 o 
   1   5   0     7070.30     7084.67    114.19 o 
   2   5   0     5994.99     6305.75    106.82 o 
   3   5   0      471.67      424.24     33.47 o 
   4   5   0      597.38      573.19     29.79 o 
   5   5   0      688.78      626.41     53.86 o 
   6   5   0    19550.25    20512.43    299.22 o 
   7   5   0     2009.22     1969.71     98.07 o 
   8   5   0      831.73      733.18     32.46 o 
   9   5   0     6113.67     5931.95    118.88 o 
  10   5   0      896.87      914.44     76.20 o 
  11   5   0        9.16       -5.39     33.53 o 
  12   5   0      536.38      577.16     70.20 o 
  13   5   0     3468.71     3299.25    123.37 o 
  14   5   0     1585.52     1399.02    101.63 o 
  15   5   0      178.85      254.53     46.57 o 
  16   5   0       66.19      154.37     44.80 o 
  17   5   0      558.16      542.48     78.29 o 
   0   6   0    46477.93    48219.43    882.32 o 
   1   6   0      339.93      264.62     35.25 o 
   2   6   0     1444.29     1318.78     37.06 o 
   3   6   0      121.23       77.53     17.88 o 
   4   6   0    12110.63    11922.70    219.75 o 
   5   6   0       35.62      112.47     21.32 o 
   6   6   0     1036.90      987.73     47.03 o 
   7   6   0      133.14      126.76     27.55 o 
   8   6   0    11874.25    11796.96    240.08 o 
   9   6   0      560.63      533.33     45.31 o 
  10   6   0     1152.57     1149.32     92.92 o 
  11   6   0      116.90      142.91     32.78 o 
  12   6   0     1718.24     1773.05    186.69 o 
  13   6   0        0.11       -1.47     33.14 o 
  14   6   0     3169.19     3232.43    167.92 o 
  15   6   0        6.22      100.11     83.28 o 
  16   6   0      465.77      490.64    150.38 o 
   1   7   0     7105.30     7143.61    210.43 o 
   2   7   0     4486.55     4314.52     85.43 o 
   3   7   0       75.25       94.81     59.01 o 
   4   7   0      400.67      402.38     31.37 o 
   5   7   0     2619.60     2576.24     79.72 o 
   6   7   0     3530.92     3475.40    114.75 o 
   7   7   0      136.24      122.74     27.23 o 
   8   7   0      139.32      184.67     33.01 o 
   9   7   0     3000.81     2980.59    100.44 o 
  10   7   0      626.69      582.16     94.11 o 
  11   7   0       75.78       91.23     29.57 o 
  12   7   0      648.79      684.95     54.61 o 
  13   7   0     1804.79     1590.38    206.85 o 
  14   7   0      516.06      522.39     77.04 o 
  15   7   0      572.43      498.50    127.04 o 
  16   7   0       28.94       -0.36     42.09 o 
   0   8   0    19272.03    20578.80    426.26 o 
   1   8   0     6138.41     5954.56    189.97 o 
   2   8   0      137.57      216.64     30.53 o 
   3   8   0      689.05      681.79     38.04 o 
   4   8   0        3.96       10.77     28.50 o 
   5   8   0      165.60      178.95     45.00 o 
   6   8   0     1588.18     1768.06     69.52 o 
   7   8   0     7339.51     7284.62    211.43 o 
   8   8   0     1692.77     1810.06     76.19 o 
   9   8   0      171.12      213.65     39.48 o 
  10   8   0      133.17      144.82     56.26 o 
  11   8   0      642.90      607.80    101.96 o 
  12   8   0       14.41      128.26     46.37 o 
  13   8   0      113.03      170.21     51.88 o 
  14   8   0     1266.96     1286.07    187.28 o 
  15   8   0      524.04      605.63     92.72 o 
   1   9   0      245.80      268.08     26.28 o 
   2   9   0      978.72      993.39     42.21 o 
   3   9   0       62.06       74.79     23.33 o 
   4   9   0      308.80      390.38     42.60 o 
   5   9   0        1.81       19.41     25.75 o 
   6   9   0     4187.73     4163.53    117.89 o 
   7   9   0     1352.51     1386.83     81.32 o 
   8   9   0     2776.44     2459.66    206.46 o 
   9   9   0        1.02       -6.50     23.64 o 
  10   9   0      315.29      328.64     45.94 o 
  11   9   0        7.47       39.17     37.84 o 
  12   9   0     1212.41     1080.53    118.13 o 
  13   9   0      498.42      511.37     76.31 o 
  14   9   0      348.70      438.49     78.96 o 
  15   9   0        3.09       30.27     42.41 o 
   0  10   0       63.35       95.01     35.67 o 
   1  10   0     3349.32     3121.12    115.09 o 
   2  10   0      123.06       95.82     42.41 o 
   3  10   0     1299.42     1353.06    101.99 o 
   4  10   0     1242.33     1206.82     62.98 o 
   5  10   0      496.26      564.89     66.29 o 
   6  10   0       47.91       62.01     27.22 o 
   7  10   0     8590.11     8324.55    195.44 o 
   8  10   0        8.78        5.31     25.43 o 
   9  10   0        1.27        7.45     30.01 o 
  10  10   0      132.69      135.96     48.55 o 
  11  10   0      655.24      613.42    104.61 o 
  12  10   0        4.81       25.42     42.68 o 
  13  10   0       52.65       87.86     47.44 o 
  14  10   0       18.45       90.52     84.99 o 
   1  11   0     1791.70     1782.81    150.85 o 
   2  11   0      672.21      639.71     83.78 o 
   3  11   0      481.50      520.83     70.63 o 
   4  11   0      146.94      149.32     40.09 o 
   5  11   0      491.47      480.07     63.25 o 
   6  11   0     1796.61     1737.99     75.76 o 
   7  11   0      609.95      661.06     50.16 o 
   8  11   0      672.24      550.14     93.78 o 
   9  11   0      650.66      717.46    140.49 o 
  10  11   0      161.81      242.48     57.46 o 
  11  11   0        2.04      -39.07     39.07 o 
  12  11   0       28.61       77.51     76.77 o 
  13  11   0      423.63      468.27     96.92 o 
   0  12   0     7410.19     7729.17    892.71 o 
   1  12   0       25.60       70.86     46.66 o 
   2  12   0        5.08      -20.18     28.06 o 
   3  12   0        0.16       31.46     25.09 o 
   4  12   0      516.37      509.66     75.45 o 
   5  12   0      301.65      360.68     44.58 o 
   6  12   0       98.29      179.28     49.49 o 
   7  12   0      298.80      421.49     65.56 o 
   8  12   0     2443.93     2475.48    123.21 o 
   9  12   0       52.05       65.81     54.24 o 
  10  12   0       95.37      142.60     50.37 o 
  11  12   0       11.76       -5.18     52.04 o 
  12  12   0      153.74      222.70     66.98 o 
   1  13   0     1788.24     1910.23    113.07 o 
   2  13   0      309.16      391.27    144.09 o 
   3  13   0       36.23       52.89     67.54 o 
   4  13   0      255.89      263.77     62.00 o 
   5  13   0      467.13      523.85     51.58 o 
   6  13   0        3.95       85.38     78.85 o 
   7  13   0      319.59      354.93     63.58 o 
   8  13   0       15.40       59.79     48.35 o 
   9  13   0      630.73      703.72    106.61 o 
  10  13   0      168.52      305.70     65.77 o 
  11  13   0        1.09       10.34    243.23 o 
   0  14   0     2653.76     2867.00    203.01 o 
   1  14   0      398.49      443.75     86.11 o 
   2  14   0       39.02       41.95     65.72 o 
   3  14   0      956.66      981.87     86.22 o 
   4  14   0       26.93       54.43     35.72 o 
   5  14   0       66.37      125.35     56.42 o 
   6  14   0      432.82      506.76     71.20 o 
   7  14   0      612.03      619.54     78.05 o 
   8  14   0      527.09      632.19     83.37 o 
   9  14   0       29.54       83.72     63.18 o 
   1  15   0       68.40       66.32     46.44 o 
   2  15   0     1059.09     1194.99    119.52 o 
   3  15   0       71.37      138.03     98.89 o 
   4  15   0       82.23      154.98     80.33 o 
   5  15   0        8.62      -16.92     56.85 o 
   6  15   0      805.29      669.59     85.73 o 
   7  15   0        4.78       50.96     43.57 o 
   0  16   0       70.92       22.09    103.03 o 
   1  16   0      672.98      824.61     97.99 o 
   2  16   0        3.21       45.28     76.06 o 
   3  16   0      104.15       86.88    151.00 o 
 -17   0   1       39.22       84.80     42.89 o 
 -15   0   1     1934.78     1713.81    101.29 o 
 -13   0   1      242.45      308.47     55.08 o 
 -11   0   1     3597.42     3361.06    120.12 o 
  -9   0   1      681.40      558.06     44.31 o 
  -7   0   1     5875.34     5621.75    144.00 o 
  -5   0   1    36260.74    39461.13    726.64 o 
  -3   0   1     1101.05      949.39     37.34 o 
   1   0   1     3533.57     3339.93     77.39 o 
   3   0   1     1503.24     1719.04     51.49 o 
   5   0   1     4420.31     4670.58    154.54 o 
   7   0   1    40430.30    42711.79    802.36 o 
   9   0   1      252.50      412.28     56.15 o 
  11   0   1       78.97      145.20     37.44 o 
  13   0   1     2878.73     2917.66    186.57 o 
  15   0   1     1819.49     1595.98    167.75 o 
  17   0   1       20.13        3.56     75.42 o 
 -18   1   1      275.27      302.26     67.97 o 
 -17   1   1       22.46       59.72     33.41 o 
 -16   1   1      394.37      353.15     51.06 o 
 -15   1   1      135.07      158.18     31.76 o 
 -14   1   1     2387.70     2228.91    150.06 o 
 -13   1   1     2099.82     1991.42     77.33 o 
 -12   1   1     3586.87     3412.04     89.55 o 
 -11   1   1     2028.27     1980.35     63.65 o 
 -10   1   1     2139.60     2035.86     61.64 o 
  -9   1   1     2308.17     2342.98     64.03 o 
  -8   1   1     3720.52     3723.43     89.26 o 
  -7   1   1     4089.57     4273.78     93.28 o 
  -6   1   1    56699.80    63553.93    914.73 o 
  -5   1   1     3132.53     3154.21     67.39 o 
  -4   1   1      668.13      686.65     25.03 o 
  -3   1   1       68.92       91.23      9.17 o 
  -2   1   1    18181.47    21536.10    453.96 o 
  -1   1   1    10491.77    12002.12    289.22 o 
   1   1   1     4888.45     5808.64    104.68 o 
   2   1   1     8250.92     8775.67    126.89 o 
   3   1   1     5236.64     5519.13    107.27 o 
   4   1   1        5.95       15.16      8.09 o 
   5   1   1    15339.34    16702.61    234.02 o 
   6   1   1    17412.22    18582.01    261.99 o 
   7   1   1      501.39      677.18     33.60 o 
   8   1   1    14193.36    14915.37    227.39 o 
   9   1   1     2798.29     2678.45     69.75 o 
  10   1   1     1530.47     1509.22     53.67 o 
  11   1   1      447.34      497.43     35.98 o 
  12   1   1     2806.69     2535.07    105.36 o 
  13   1   1     2614.12     2469.67     78.78 o 
  14   1   1        3.71       48.64     26.46 o 
  15   1   1      360.80      451.47     47.27 o 
  16   1   1      796.17      823.79     57.69 o 
  17   1   1      192.11      205.77     44.37 o 
 -18   2   1       10.87       88.01     39.15 o 
 -17   2   1        0.05       47.55     33.25 o 
 -16   2   1      910.96      874.49     53.99 o 
 -15   2   1      968.26      973.27     56.74 o 
 -14   2   1     2106.34     2113.72     72.92 o 
 -13   2   1       66.50      116.10     26.25 o 
 -12   2   1     1427.39     1368.64     54.42 o 
 -11   2   1      132.55      112.01     24.96 o 
 -10   2   1      538.56      531.44     36.78 o 
  -9   2   1       25.42       17.77     15.09 o 
  -8   2   1    21021.62    21344.63    304.11 o 
  -7   2   1    10908.86    11097.00    170.94 o 
  -6   2   1     1502.12     1602.89     42.28 o 
  -5   2   1       57.04       47.23     15.52 o 
  -4   2   1     4128.11     4108.77     69.03 o 
  -3   2   1     3152.63     3249.09     66.43 o 
  -2   2   1     9691.67    11004.37    206.70 o 
  -1   2   1    14698.67    16523.36    248.57 o 
   0   2   1    19949.79    23907.31    334.90 o 
   1   2   1      246.71      312.36     13.62 o 
   2   2   1     4256.71     4719.17    106.08 o 
   3   2   1       90.53      111.71     12.44 o 
   4   2   1        2.99       36.81      9.84 o 
   5   2   1      201.18      209.46     16.08 o 
   6   2   1     9560.85    10239.34    159.52 o 
   7   2   1     5197.17     5592.43    163.34 o 
   8   2   1       56.67       91.45     18.28 o 
   9   2   1      554.22      519.86     37.10 o 
  10   2   1      938.86      905.88     41.60 o 
  11   2   1       56.00       61.98     19.85 o 
  12   2   1     1073.45      995.77     48.34 o 
  13   2   1     1891.88     1743.26    102.21 o 
  14   2   1     2486.56     2371.53     82.18 o 
  15   2   1      133.81      206.43     41.01 o 
  16   2   1       25.66       41.41     42.32 o 
  17   2   1        9.44      -20.97     32.45 o 
 -18   3   1      131.82      209.09     45.96 o 
 -17   3   1      207.98      198.41     64.29 o 
 -16   3   1      107.07       98.72     36.86 o 
 -15   3   1        2.66       41.63     29.48 o 
 -14   3   1      108.59      148.00     29.69 o 
 -13   3   1     5113.70     5005.85    146.79 o 
 -12   3   1        3.21       16.87     19.87 o 
 -11   3   1      145.76      160.29     24.57 o 
 -10   3   1      160.01      197.73     25.10 o 
  -9   3   1     5715.67     5735.96    127.64 o 
  -8   3   1       41.86       72.15     17.17 o 
  -7   3   1     6137.91     5845.21    104.37 o 
  -5   3   1    15802.14    17229.87    247.91 o 
  -4   3   1     1195.08     1204.50     37.64 o 
  -3   3   1       52.72       39.68     11.17 o 
  -2   3   1    14127.81    15525.08    364.40 o 
  -1   3   1    12763.70    13427.11    184.72 o 
   0   3   1     2944.84     2925.45     55.86 o 
   1   3   1    13671.13    14532.51    214.01 o 
   2   3   1    13014.94    13704.91    204.57 o 
   3   3   1     4258.05     4360.02     75.66 o 
   4   3   1      363.16      363.72     36.31 o 
   5   3   1     6874.43     6724.13    115.65 o 
   6   3   1      172.96      181.37     18.88 o 
   7   3   1     1038.81     1007.93     42.46 o 
   8   3   1      291.12      312.53     35.17 o 
   9   3   1     6024.18     5629.22    116.54 o 
  10   3   1      139.22      187.86     26.01 o 
  11   3   1      374.69      374.73     35.05 o 
  12   3   1      630.59      650.78     53.14 o 
  13   3   1     3671.08     3603.53    112.02 o 
  14   3   1      123.37      108.33     39.32 o 
  15   3   1     1493.16     1411.55    129.21 o 
  16   3   1        0.12       43.21     42.56 o 
  17   3   1      188.49      167.88     45.19 o 
 -17   4   1       77.72      209.98     54.05 o 
 -16   4   1       70.99      155.37     49.04 o 
 -15   4   1      259.38      246.54     43.08 o 
 -14   4   1      519.96      616.48     53.41 o 
 -13   4   1      159.86      206.26     38.74 o 
 -12   4   1     1164.66     1245.21     79.35 o 
 -11   4   1      811.29      818.32     39.61 o 
 -10   4   1        6.60       23.48     15.42 o 
  -9   4   1       59.24       49.54     15.90 o 
  -8   4   1     3650.47     3357.00     74.03 o 
  -7   4   1     1324.00     1549.34     43.70 o 
  -6   4   1     2384.21     2365.28     52.80 o 
  -5   4   1      228.66      312.40     26.13 o 
  -4   4   1      204.73      175.41     17.67 o 
  -3   4   1      449.71      399.55     30.58 o 
  -2   4   1     2531.18     2598.25    108.99 o 
  -1   4   1      952.35      913.57     30.14 o 
   0   4   1    21621.25    23319.39    336.21 o 
   1   4   1      516.65      463.39     29.65 o 
   2   4   1    14464.09    14972.73    225.47 o 
   3   4   1       42.31       70.25      9.89 o 
   4   4   1      817.13      683.51     25.34 o 
   5   4   1       18.75       50.09     11.84 o 
   6   4   1    12892.02    13019.33    202.72 o 
   7   4   1     2021.01     1899.94    106.04 o 
   8   4   1      427.87      375.43     31.08 o 
   9   4   1       23.05       34.65     16.76 o 
  10   4   1      343.58      307.35     29.54 o 
  11   4   1      324.16      340.54     34.26 o 
  12   4   1       44.01       45.39     21.49 o 
  13   4   1      592.87      618.76     69.06 o 
  14   4   1     4775.34     4694.46    178.41 o 
  15   4   1      255.00      234.93     65.44 o 
  16   4   1        0.03      -27.13     40.99 o 
  17   4   1        9.78       25.35     35.52 o 
 -17   5   1       74.50       83.19     42.94 o 
 -16   5   1       48.82       72.70     41.19 o 
 -15   5   1        5.19       71.85     40.26 o 
 -14   5   1     2529.09     2377.22    125.09 o 
 -13   5   1     1607.12     1760.33     78.45 o 
 -12   5   1        6.76       59.16     27.44 o 
 -11   5   1      286.81      331.56     40.19 o 
 -10   5   1      590.69      659.29     42.82 o 
  -9   5   1     1732.38     1642.01    101.50 o 
  -8   5   1      258.75      299.79     23.51 o 
  -7   5   1     5290.25     5202.65    123.94 o 
  -6   5   1     5015.15     4749.59    111.57 o 
  -5   5   1      604.17      534.80     29.86 o 
  -4   5   1       38.28       13.01     11.88 o 
  -3   5   1      422.36      402.79     46.26 o 
  -2   5   1     8049.92     8060.96    126.95 o 
  -1   5   1      898.85      845.65     38.01 o 
   0   5   1      324.57      366.90     18.33 o 
   1   5   1    10441.84    10998.37    181.00 o 
   2   5   1     9308.44     9428.25    150.63 o 
   3   5   1      333.79      338.02     31.28 o 
   4   5   1     3550.54     3526.33     68.63 o 
   5   5   1     3108.30     3184.57     66.01 o 
   6   5   1     5946.58     5601.03    103.91 o 
   7   5   1      367.34      395.23     28.31 o 
   8   5   1     6043.47     5769.39    152.77 o 
   9   5   1     3751.35     3716.19     88.03 o 
  10   5   1       39.85       71.78     18.78 o 
  11   5   1      166.35      191.87     36.65 o 
  12   5   1     2355.95     2104.08     88.89 o 
  13   5   1     2212.19     2173.61    116.02 o 
  14   5   1       55.74       82.14     56.52 o 
  15   5   1      687.67      786.96    141.69 o 
  16   5   1      690.49      527.60    103.08 o 
  17   5   1      145.55      312.49    125.16 o 
 -17   6   1      160.21      217.35     57.35 o 
 -16   6   1       22.37       60.99     40.61 o 
 -15   6   1     3005.58     2710.83    135.00 o 
 -14   6   1       90.35      184.35     49.30 o 
 -13   6   1      172.39      199.53     39.14 o 
 -12   6   1      569.22      630.03     51.86 o 
 -11   6   1       14.96       48.12     27.19 o 
 -10   6   1      190.46      203.78     34.20 o 
  -9   6   1     5864.06     5698.89    137.81 o 
  -8   6   1      517.63      497.08     41.25 o 
  -7   6   1    14432.10    13765.03    324.80 o 
  -6   6   1      365.22      411.19     32.64 o 
  -5   6   1     6678.40     6369.80    175.19 o 
  -4   6   1      650.76      606.68     33.11 o 
  -3   6   1       56.23       58.63     27.52 o 
  -2   6   1     1632.72     1542.96     41.08 o 
  -1   6   1    60093.98    63788.26    998.29 o 
   0   6   1     5020.96     5222.43     96.55 o 
   1   6   1     4961.53     5408.30     99.33 o 
   2   6   1        2.49       15.75     17.79 o 
   3   6   1    12673.44    13087.33    203.51 o 
   4   6   1      340.44      320.49     43.48 o 
   5   6   1       80.61      109.66     21.79 o 
   6   6   1       21.44       49.02     10.95 o 
   7   6   1    12837.00    12512.23    203.05 o 
   8   6   1      960.40      867.40     97.77 o 
   9   6   1      546.05      545.17     64.74 o 
  10   6   1      765.80      697.34     71.59 o 
  11   6   1     2128.36     2136.16    111.96 o 
  12   6   1      126.05      140.59     36.08 o 
  13   6   1     1145.08     1174.41     81.99 o 
  14   6   1       88.14      138.49     77.73 o 
  15   6   1      568.45      492.36     81.28 o 
  16   6   1       88.94      109.32     56.94 o 
 -16   7   1      431.86      477.75     71.68 o 
 -15   7   1      213.79      260.31     60.35 o 
 -14   7   1     2778.53     2823.16    144.17 o 
 -13   7   1      470.60      518.48     74.10 o 
 -12   7   1     1352.40     1341.54    116.08 o 
 -11   7   1      236.61      337.26     42.77 o 
 -10   7   1     1260.28     1270.71    127.56 o 
  -9   7   1      337.21      379.17     42.49 o 
  -8   7   1     1536.82     1644.54     66.55 o 
  -7   7   1     2218.44     2280.44    148.80 o 
  -6   7   1    15361.86    15177.67    468.57 o 
  -5   7   1     2691.25     2661.85    120.19 o 
  -4   7   1      980.01      933.19     64.16 o 
  -3   7   1     4601.19     4602.40    113.69 o 
  -2   7   1    10770.09    11135.29    250.23 o 
  -1   7   1       25.72       24.21     20.07 o 
   0   7   1     2131.22     2177.79     74.94 o 
   1   7   1     7531.28     7350.31    130.43 o 
   2   7   1     9692.27     9559.87    164.15 o 
   3   7   1      447.77      430.48     32.12 o 
   4   7   1      338.66      430.55     67.64 o 
   5   7   1     4693.21     4459.29    113.59 o 
   6   7   1     6404.35     6216.89    145.59 o 
   7   7   1      405.67      408.97     65.31 o 
   8   7   1     2891.46     2916.20     96.42 o 
   9   7   1     2562.60     2458.56     91.74 o 
  10   7   1      704.72      748.24     72.77 o 
  11   7   1        1.29       29.90     26.75 o 
  12   7   1      909.82     1014.29     65.36 o 
  13   7   1      229.71      221.33     50.71 o 
  14   7   1       68.01       47.87     44.92 o 
  15   7   1       38.03       54.70     56.20 o 
  16   7   1      269.32      352.48     70.13 o 
 -16   8   1      187.87      201.26     60.62 o 
 -15   8   1      524.38      504.79     78.00 o 
 -14   8   1      258.81      330.25     65.17 o 
 -13   8   1       11.03       77.85     44.26 o 
 -12   8   1     2659.69     2375.71    256.44 o 
 -11   8   1       34.42       32.55     54.53 o 
 -10   8   1      335.34      366.60     45.19 o 
  -9   8   1       79.52       74.26     30.23 o 
  -8   8   1     4965.51     4853.72    153.71 o 
  -7   8   1     1527.00     1454.88    113.82 o 
  -6   8   1      141.07      164.09     36.59 o 
  -5   8   1      511.78      435.89     41.24 o 
  -4   8   1     9904.93     9296.81    243.52 o 
  -3   8   1        0.30        3.12     17.79 o 
  -2   8   1       25.85       43.12     22.51 o 
  -1   8   1     7824.84     8098.78    153.50 o 
   0   8   1    13521.38    13146.47    207.67 o 
   1   8   1        2.22       11.25     29.37 o 
   2   8   1      115.61      170.48     27.98 o 
   3   8   1       23.31        2.91     35.41 o 
   4   8   1     4705.76     4631.25    262.90 o 
   5   8   1      270.36      253.77     33.84 o 
   6   8   1     4670.39     4581.81    122.05 o 
   7   8   1     3679.01     3503.16    107.69 o 
   8   8   1     3753.31     3679.18    114.11 o 
   9   8   1       53.18       24.93     24.96 o 
  10   8   1       25.23       41.30     44.59 o 
  11   8   1      183.07      259.33     42.52 o 
  12   8   1       12.67       13.81     30.37 o 
  13   8   1      454.32      455.97    174.13 o 
  14   8   1     1081.35     1320.69    112.55 o 
  15   8   1       55.00      137.23    132.62 o 
 -15   9   1        1.12       59.24    134.89 o 
 -14   9   1        2.64       60.32     65.31 o 
 -13   9   1     1804.15     1508.83    191.65 o 
 -12   9   1        5.17        8.67     67.72 o 
 -11   9   1      101.59       93.64     45.59 o 
 -10   9   1      664.22      730.07     85.28 o 
  -9   9   1     1382.62     1450.79     73.07 o 
  -8   9   1      418.37      420.85     56.96 o 
  -7   9   1     2096.29     1998.29     78.97 o 
  -6   9   1      170.84      165.16     37.32 o 
  -5   9   1     3002.90     2900.17     91.67 o 
  -4   9   1      125.68      148.56     71.33 o 
  -3   9   1       58.76       69.42     23.66 o 
  -2   9   1      183.32      162.55     22.40 o 
  -1   9   1     1176.45     1138.10     42.72 o 
   0   9   1     1816.91     1801.82     55.09 o 
   1   9   1     6139.34     5624.64    112.83 o 
   2   9   1        5.06       25.56     15.95 o 
   3   9   1      386.91      388.06     22.83 o 
   4   9   1      247.47      272.94     47.42 o 
   5   9   1     2576.08     2665.95     89.43 o 
   6   9   1       13.41        8.02     22.06 o 
   7   9   1     1914.90     1792.66    118.08 o 
   8   9   1     1570.50     1544.28     74.51 o 
   9   9   1     1396.07     1500.37    125.50 o 
  10   9   1       55.36       99.93     31.87 o 
  11   9   1      281.18      278.37     67.02 o 
  12   9   1       31.45       14.15     41.69 o 
  13   9   1      787.45      812.92    174.99 o 
  14   9   1      224.18      201.41    112.86 o 
  15   9   1      560.93      314.09    231.51 o 
 -14  10   1      398.19      356.24     70.86 o 
 -13  10   1       62.10       66.37     44.60 o 
 -12  10   1      354.34      359.11    117.49 o 
 -11  10   1       21.19       56.49     44.44 o 
 -10  10   1      215.47      267.18     69.73 o 
  -9  10   1      262.87      332.46     60.39 o 
  -8  10   1     3653.59     3611.29    135.26 o 
  -7  10   1       72.16      141.02     32.34 o 
  -6  10   1       19.34       22.34     38.31 o 
  -5  10   1      145.98      142.92     29.58 o 
  -4  10   1       81.92      145.40     34.36 o 
  -3  10   1       33.65       45.81     25.48 o 
  -2  10   1     1285.36     1314.05     65.47 o 
  -1  10   1      279.60      321.71     42.18 o 
   0  10   1     3938.52     3848.60     92.33 o 
   1  10   1        1.65       -1.35     14.56 o 
   2  10   1     2055.74     1766.90    141.16 o 
   3  10   1      700.13      690.92     48.56 o 
   4  10   1        4.56       35.64     22.04 o 
   5  10   1        8.59       18.76     33.58 o 
   6  10   1     5378.54     4843.89    134.56 o 
   7  10   1       58.51       79.86     27.97 o 
   8  10   1        0.81       22.71     28.48 o 
   9  10   1       24.72       53.93     29.59 o 
  10  10   1      670.05      711.55     67.74 o 
  11  10   1      174.71      212.36     74.37 o 
  12  10   1        2.29       73.39     47.55 o 
  13  10   1        5.71      155.76     72.56 o 
  14  10   1     1568.86     1452.78    224.86 o 
 -13  11   1      743.69      819.75    127.43 o 
 -12  11   1      101.89      120.42     49.25 o 
 -11  11   1       82.90      129.89     51.81 o 
 -10  11   1      114.05      120.42     51.05 o 
  -9  11   1      663.06      688.72    104.87 o 
  -8  11   1       48.62       37.06     70.53 o 
  -7  11   1      864.02      884.21     75.30 o 
  -6  11   1       96.12       80.76     52.84 o 
  -5  11   1      583.01      669.46     50.01 o 
  -4  11   1      217.71      237.96     56.84 o 
  -3  11   1      456.15      446.76     58.05 o 
  -2  11   1      675.20      655.38     77.15 o 
  -1  11   1     3703.56     3719.81    112.89 o 
   0  11   1     1045.43     1117.77     47.67 o 
   1  11   1     2825.49     2882.25    127.55 o 
   2  11   1      672.40      676.55     51.29 o 
   3  11   1      207.28      171.58     41.54 o 
   4  11   1      748.20      730.87     62.97 o 
   5  11   1     2508.93     2372.05    153.78 o 
   6  11   1      515.42      520.92     46.78 o 
   7  11   1        4.74       43.94     28.81 o 
   8  11   1     1370.50     1329.61     89.66 o 
   9  11   1      320.50      419.84     67.56 o 
  10  11   1       16.00       42.48     39.55 o 
  11  11   1        8.20       21.41     63.88 o 
  12  11   1      433.68      606.09     91.47 o 
  13  11   1      581.08      797.47    139.83 o 
 -12  12   1       90.65      150.86     52.76 o 
 -11  12   1      759.26      619.42    102.33 o 
 -10  12   1        2.82       82.71     54.92 o 
  -9  12   1      465.40      542.94     76.14 o 
  -8  12   1      394.97      417.35    101.50 o 
  -7  12   1      763.67      820.14     82.22 o 
  -6  12   1        6.10       -2.89     30.75 o 
  -5  12   1      769.37      874.52     73.59 o 
  -4  12   1       13.61       46.30     29.73 o 
  -3  12   1      399.17      440.63     56.84 o 
  -2  12   1       97.07      154.00     43.82 o 
  -1  12   1     3325.83     3517.05    143.65 o 
   0  12   1     1936.39     1844.03    106.84 o 
   1  12   1      370.26      452.07     46.29 o 
   2  12   1       31.86       53.60     29.16 o 
   3  12   1      914.84      860.56    129.30 o 
   4  12   1      280.25      306.01     64.79 o 
   5  12   1      237.85      248.42     39.24 o 
   6  12   1       37.38       30.69     44.12 o 
   7  12   1     4152.01     4184.26    223.78 o 
   8  12   1       67.71       79.35     44.47 o 
   9  12   1        2.58       40.92     63.24 o 
  10  12   1       63.39       42.71     51.90 o 
  11  12   1      323.04      433.45    181.37 o 
  12  12   1       69.56      169.42     55.90 o 
 -11  13   1       16.06       66.66     55.32 o 
 -10  13   1      439.48      439.20     77.16 o 
  -9  13   1      350.50      368.10     80.96 o 
  -8  13   1       24.62       39.32     43.45 o 
  -7  13   1        6.95       80.05     43.15 o 
  -6  13   1     3190.68     2816.52    280.36 o 
  -5  13   1      893.42      816.56     74.01 o 
  -4  13   1      283.90      418.23     75.51 o 
  -3  13   1      685.36      761.44     97.28 o 
  -2  13   1     1711.69     1897.72    155.44 o 
  -1  13   1       89.61       46.70     73.43 o 
   0  13   1      661.03      625.81     95.90 o 
   1  13   1        7.95       41.00     49.88 o 
   2  13   1     2600.77     2626.84    100.23 o 
   3  13   1       42.02       57.49     74.12 o 
   4  13   1       65.10       57.20     75.82 o 
   5  13   1      269.88      282.07     50.25 o 
   6  13   1     1380.20     1480.83     99.90 o 
   7  13   1       16.93       10.72     39.19 o 
   8  13   1     1322.18     1302.08    121.94 o 
   9  13   1      210.05      211.78     87.63 o 
  10  13   1      301.77      224.45     65.57 o 
  -9  14   1       74.58       83.82     40.67 o 
  -8  14   1     1329.12     1308.47    166.89 o 
  -7  14   1      687.75      601.47     88.71 o 
  -6  14   1      123.63      142.98     83.81 o 
  -5  14   1      264.87      339.54     60.41 o 
  -4  14   1     1448.08     1343.64    135.07 o 
  -3  14   1        6.28       51.20     38.70 o 
  -2  14   1      204.57      247.37     71.84 o 
  -1  14   1      986.18     1152.33     94.96 o 
   0  14   1     1003.19     1003.64    194.22 o 
   1  14   1        8.87       -2.81     86.02 o 
   2  14   1       18.92       -4.50     53.82 o 
   3  14   1        3.03      -53.12    104.66 o 
   4  14   1      465.02      499.25    159.59 o 
   5  14   1      129.61      175.37     41.37 o 
   6  14   1      304.37      217.54     99.59 o 
   7  14   1      897.57      909.22    173.86 o 
   8  14   1      374.64      519.21     82.77 o 
   9  14   1       84.79      152.85     60.92 o 
  -7  15   1      433.72      495.99     73.11 o 
  -6  15   1       96.87       98.40     44.09 o 
  -5  15   1      257.82      347.92     88.07 o 
  -4  15   1       25.22       53.31     70.45 o 
  -3  15   1      523.31      376.53    105.84 o 
  -2  15   1        8.28      -99.38    132.97 o 
  -1  15   1       23.89       13.71     44.25 o 
   0  15   1       17.93      -15.09     43.61 o 
   1  15   1      965.86     1067.21    149.51 o 
   2  15   1      135.25      139.36     53.75 o 
   3  15   1        4.21       64.36     52.17 o 
   4  15   1        0.07     -155.69    462.93 o 
   5  15   1      760.03      576.62    195.72 o 
   6  15   1        8.62       67.32     48.45 o 
   7  15   1      137.16       43.59    318.97 o 
  -4  16   1       93.18      228.31    403.18 o 
  -3  16   1       36.70      -32.55     64.16 o 
  -2  16   1      226.70      390.84    133.94 o 
  -1  16   1       67.12      240.17    113.62 o 
   0  16   1      726.56      755.14    103.84 o 
   1  16   1       11.24       38.33    110.01 o 
   2  16   1      225.36      205.06     77.58 o 
   3  16   1      219.61      210.42    120.11 o 
 -18   0   2       12.04        4.74     61.23 o 
 -16   0   2     1051.70      905.16     73.53 o 
 -14   0   2     1602.53     1441.52    113.72 o 
 -12   0   2     8519.53     8898.53    283.78 o 
 -10   0   2      383.50      465.55     44.53 o 
  -8   0   2    13117.15    11676.96    339.44 o 
  -6   0   2    28251.48    31160.29    765.02 o 
  -4   0   2    16506.88    18800.60    352.28 o 
  -2   0   2      196.06      129.57     15.05 o 
   0   0   2    15689.16    18372.14    518.13 o 
   2   0   2    41372.96    45370.71    889.10 o 
   4   0   2    57118.25    63239.66   1606.53 o 
   6   0   2      447.10      675.48     76.97 o 
   8   0   2      238.65      239.35     36.86 o 
  10   0   2      508.27      443.94     53.10 o 
  12   0   2       82.37       85.07     42.66 o 
  14   0   2     1131.79     1093.88     79.82 o 
  16   0   2      189.82      175.96     54.93 o 
 -18   1   2       12.07      109.76     36.79 o 
 -17   1   2      261.38      268.91     39.33 o 
 -16   1   2       14.47       67.07     28.40 o 
 -15   1   2      387.76      394.77     45.19 o 
 -14   1   2     2630.57     2565.51     81.34 o 
 -13   1   2     6549.89     6462.50    136.10 o 
 -12   1   2      189.65      210.95     30.16 o 
 -11   1   2     2839.47     2675.03     73.37 o 
 -10   1   2      297.61      354.42     46.29 o 
  -9   1   2     1839.35     1740.40     58.85 o 
  -8   1   2      195.65      211.58     22.12 o 
  -7   1   2    23750.42    24324.79    335.09 o 
  -6   1   2     6419.88     6796.23    145.66 o 
  -5   1   2        0.30        2.81      7.99 o 
  -4   1   2     4469.21     4876.20     90.38 o 
  -3   1   2     1184.70     1144.99     31.55 o 
  -2   1   2     1096.98     1054.33     26.64 o 
  -1   1   2     8902.35     9513.92    144.48 o 
   0   1   2      912.64      885.58     22.50 o 
   1   1   2    58860.64    67515.38    924.80 o 
   2   1   2     4565.02     4361.54     76.79 o 
   3   1   2     7188.82     7333.74    115.44 o 
   4   1   2      676.30      566.71     25.01 o 
   5   1   2     3815.52     3770.05    100.66 o 
   6   1   2     1355.67     1400.67     41.59 o 
   7   1   2    16307.08    17513.43    258.08 o 
   8   1   2     2295.89     2206.89     60.56 o 
   9   1   2     4987.93     4778.25    101.16 o 
  10   1   2       34.70       44.78     20.06 o 
  11   1   2       88.64       99.59     24.33 o 
  12   1   2      898.49      874.15     47.08 o 
  13   1   2      413.36      420.01     43.24 o 
  14   1   2       77.03      113.06     30.80 o 
  15   1   2     2210.52     2049.27    127.38 o 
  16   1   2        7.76      -20.17     30.91 o 
  17   1   2      151.93      215.89     43.10 o 
 -18   2   2       11.32       86.98     38.99 o 
 -17   2   2       63.64      145.01     71.99 o 
 -16   2   2      151.12      171.25     34.32 o 
 -15   2   2     1098.18     1055.21     53.57 o 
 -14   2   2        5.91       -1.67     23.00 o 
 -13   2   2     3599.46     3338.24     90.41 o 
 -12   2   2     1300.33     1310.05     52.58 o 
 -11   2   2      299.15      404.81     35.17 o 
 -10   2   2      788.29      797.75     43.60 o 
  -9   2   2     7115.58     7047.99    127.41 o 
  -8   2   2     2032.97     2168.32     56.24 o 
  -7   2   2     7683.36     8217.79    133.68 o 
  -6   2   2      825.16      824.89     28.83 o 
  -5   2   2     9379.29    10046.44    148.62 o 
  -4   2   2     2293.27     2487.07     47.53 o 
  -3   2   2      804.73      922.42     28.15 o 
  -2   2   2     3330.09     3483.26     65.21 o 
  -1   2   2    69917.77    80837.66   1858.70 o 
   0   2   2    75878.37    82538.75   1301.22 o 
   1   2   2    48160.55    56828.86    783.37 o 
   2   2   2     1558.95     1972.69     41.63 o 
   3   2   2     5244.02     5551.58     92.92 o 
   4   2   2      721.22      709.75     26.10 o 
   5   2   2      626.24      766.66     45.60 o 
   6   2   2    20432.53    21868.95    319.32 o 
   7   2   2    16924.92    16164.77    248.92 o 
   8   2   2      101.86       96.54     19.50 o 
   9   2   2       72.20      112.59     25.55 o 
  10   2   2      123.70      121.65     22.85 o 
  11   2   2      409.56      375.38     36.04 o 
  12   2   2     1292.21     1196.51     61.01 o 
  13   2   2     4086.18     3660.26    176.38 o 
  14   2   2     1332.71     1249.31     69.96 o 
  15   2   2      416.17      423.62     48.35 o 
  16   2   2       38.32       72.60     41.18 o 
  17   2   2       96.98      125.50     54.13 o 
 -18   3   2      101.24      198.94     46.71 o 
 -17   3   2      178.18      337.88     60.05 o 
 -16   3   2       19.89       26.64     39.11 o 
 -15   3   2        0.11       48.80     29.21 o 
 -14   3   2     4506.20     4364.95    121.22 o 
 -13   3   2      132.06      142.24     29.44 o 
 -12   3   2       18.82       27.43     19.73 o 
 -11   3   2      191.55      226.32     26.83 o 
 -10   3   2      837.20      849.12     38.19 o 
  -9   3   2      861.46      956.84     39.91 o 
  -8   3   2     2671.25     2536.83     61.21 o 
  -7   3   2     8895.53     9772.84    176.99 o 
  -6   3   2    36293.65    39691.34    585.49 o 
  -5   3   2     1371.36     1325.46     33.53 o 
  -4   3   2     8363.64     8561.87    126.57 o 
  -3   3   2      275.74      251.75     16.52 o 
  -2   3   2     1768.90     1563.85     65.27 o 
  -1   3   2     4076.19     4235.42     72.06 o 
   0   3   2    40348.20    44446.46    617.81 o 
   1   3   2     3902.20     4024.23     73.79 o 
   2   3   2      637.34      527.69     51.09 o 
   3   3   2     4003.21     4161.94     90.70 o 
   4   3   2    11220.55    11632.99    187.97 o 
   5   3   2        7.11       24.28      9.11 o 
   6   3   2        0.08        0.09     10.59 o 
   7   3   2      181.59      222.77     24.69 o 
   8   3   2    19394.63    19559.80    297.92 o 
   9   3   2      448.03      446.66     32.59 o 
  10   3   2       70.57       56.87     20.63 o 
  11   3   2      274.01      227.97     29.88 o 
  12   3   2     6504.57     6196.02    140.20 o 
  13   3   2       62.53       63.12     26.30 o 
  14   3   2     1035.44     1168.63     88.05 o 
  15   3   2        2.08      -25.16     47.01 o 
  16   3   2     1014.75     1091.72     77.03 o 
  17   3   2      140.86      106.15     42.35 o 
 -18   4   2      104.32       81.50     61.44 o 
 -17   4   2       21.59       70.15     37.37 o 
 -16   4   2      244.33      192.91     63.25 o 
 -15   4   2     1462.86     1473.12    105.78 o 
 -14   4   2        0.95       60.46     28.93 o 
 -13   4   2      816.55      858.99     56.19 o 
 -12   4   2       94.36      127.64     30.42 o 
 -11   4   2      253.22      293.79     30.49 o 
 -10   4   2       65.31       75.07     18.61 o 
  -9   4   2       58.99       59.40     15.79 o 
  -8   4   2     1172.04     1040.80     37.19 o 
  -7   4   2     1472.88     1407.99     40.77 o 
  -6   4   2      620.72      548.36     35.61 o 
  -5   4   2     5250.45     5577.54     92.49 o 
  -4   4   2     1153.77     1115.63     37.34 o 
  -3   4   2      288.15      260.68     19.10 o 
  -2   4   2     2528.91     2339.39    120.17 o 
  -1   4   2     1619.67     1596.30     37.85 o 
   0   4   2      349.22      360.70     37.32 o 
   1   4   2     1951.96     2077.82     47.80 o 
   2   4   2    10147.04    10553.09    168.04 o 
   3   4   2     3513.45     3426.31    100.79 o 
   4   4   2     1545.32     1684.13     43.13 o 
   5   4   2      317.61      387.50     47.09 o 
   6   4   2     3399.75     3403.35     76.37 o 
   7   4   2     2861.21     2891.31     71.28 o 
   8   4   2       12.50       14.14     14.27 o 
   9   4   2     3617.84     3501.79     87.25 o 
  10   4   2     2340.46     2189.38     69.08 o 
  11   4   2     1393.60     1410.07    110.92 o 
  12   4   2       31.55       71.18     25.56 o 
  13   4   2     2091.08     1924.77    147.00 o 
  14   4   2      507.52      546.25     71.16 o 
  15   4   2       32.18       89.39     40.70 o 
  16   4   2       96.87       47.86     41.16 o 
  17   4   2      141.23      158.81     54.27 o 
 -17   5   2       27.12       65.62     59.01 o 
 -16   5   2      262.51      228.76     54.54 o 
 -15   5   2      237.25      276.20     60.83 o 
 -14   5   2     1358.48     1168.23    104.03 o 
 -13   5   2     1356.04     1350.21     73.23 o 
 -12   5   2      230.71      316.48     40.06 o 
 -11   5   2      136.70      157.95     29.57 o 
 -10   5   2     1871.05     1835.00     66.55 o 
  -9   5   2      614.83      663.36     34.09 o 
  -8   5   2      493.58      504.97     26.78 o 
  -7   5   2     5526.29     5445.26     98.55 o 
  -6   5   2     6847.76     6894.23    194.48 o 
  -5   5   2     1397.85     1492.80     90.95 o 
  -4   5   2      827.29      892.61     36.27 o 
  -3   5   2       64.09       60.84     13.68 o 
  -2   5   2    12949.61    12924.56    194.32 o 
  -1   5   2      453.13      494.63     30.33 o 
   0   5   2     1404.19     1495.71     85.52 o 
   1   5   2    21463.56    22146.09    327.65 o 
   2   5   2     3133.30     2951.44     67.45 o 
   3   5   2     1941.40     1949.47     48.50 o 
   4   5   2      349.16      352.20     31.83 o 
   5   5   2     3323.04     3227.88     69.72 o 
   6   5   2     2585.08     2561.88     62.74 o 
   7   5   2     4282.19     4231.64     91.14 o 
   8   5   2     3990.18     3910.67     93.76 o 
   9   5   2     1013.13      977.46     86.58 o 
  10   5   2     1289.87     1261.73     94.64 o 
  11   5   2     1400.26     1354.69     74.20 o 
  12   5   2      549.25      489.28     50.57 o 
  13   5   2        3.64       11.21     25.43 o 
  14   5   2      271.75      314.49     54.84 o 
  15   5   2      907.22      853.83    205.04 o 
  16   5   2      237.63      221.35     50.40 o 
 -17   6   2      171.73      293.16     84.21 o 
 -16   6   2      722.05      839.60     86.36 o 
 -15   6   2      277.65      253.69     55.50 o 
 -14   6   2       97.09      139.86     51.32 o 
 -13   6   2      407.50      495.48     78.30 o 
 -12   6   2     3441.40     3189.37    221.99 o 
 -11   6   2      399.58      428.42     43.01 o 
 -10   6   2      123.87      147.59     29.28 o 
  -9   6   2      441.35      419.03     43.97 o 
  -8   6   2    13607.63    13839.57    262.15 o 
  -7   6   2      338.33      452.68     35.15 o 
  -6   6   2      774.53      894.16     66.42 o 
  -5   6   2      155.84      161.03     23.88 o 
  -4   6   2     2181.67     2186.34    130.63 o 
  -3   6   2        6.11        3.43     18.08 o 
  -2   6   2     2193.38     2360.01     76.56 o 
  -1   6   2     1397.18     1481.30     84.41 o 
   0   6   2    32087.17    34179.39    494.48 o 
   1   6   2      371.91      466.24     46.52 o 
   2   6   2     1001.54      960.53     32.94 o 
   3   6   2     1275.64     1190.39     68.90 o 
   4   6   2      147.12      150.07     17.26 o 
   5   6   2     1264.28     1261.22     39.09 o 
   6   6   2     8846.90     8442.62    147.14 o 
   7   6   2     1121.46     1095.89     52.67 o 
   8   6   2     2277.96     2273.75     63.00 o 
   9   6   2       21.69       32.41     23.92 o 
  10   6   2      162.88      128.06     34.40 o 
  11   6   2      128.15      117.83     31.59 o 
  12   6   2      268.93      318.76     45.71 o 
  13   6   2       66.45       42.14     36.21 o 
  14   6   2     1631.27     1643.78    278.87 o 
  15   6   2       10.71       53.05     39.61 o 
  16   6   2        6.87       61.24     44.33 o 
 -16   7   2      124.23      207.38     51.86 o 
 -15   7   2     1237.19     1410.83    123.02 o 
 -14   7   2      248.00      225.98     60.38 o 
 -13   7   2     5072.30     4796.56    301.09 o 
 -12   7   2       54.59       30.06     36.68 o 
 -11   7   2      561.57      547.70     69.72 o 
 -10   7   2     1780.80     1629.85    119.63 o 
  -9   7   2     1118.38     1031.23     74.09 o 
  -8   7   2      143.72      131.39     27.77 o 
  -7   7   2    28990.91    29142.14    980.58 o 
  -6   7   2     1376.75     1442.04     70.65 o 
  -5   7   2     1700.52     1630.75     97.02 o 
  -4   7   2       12.67       18.27     15.24 o 
  -3   7   2     5538.00     5177.72     95.52 o 
  -2   7   2     4400.65     4368.75     86.08 o 
  -1   7   2     2856.70     2900.40     67.12 o 
   0   7   2     1308.10     1461.55     44.66 o 
   1   7   2    33203.90    33684.37    471.50 o 
   2   7   2     1813.13     1673.98     47.99 o 
   3   7   2      159.05      139.99     15.04 o 
   4   7   2     2194.65     2217.39     55.25 o 
   5   7   2     4860.16     4750.61     93.62 o 
   6   7   2       45.30       28.53     34.61 o 
   7   7   2     4436.36     4604.71    125.69 o 
   8   7   2     1230.88     1165.36     83.07 o 
   9   7   2     4224.21     3817.33    235.63 o 
  10   7   2      175.81      147.49     35.91 o 
  11   7   2      232.32      254.12     42.45 o 
  12   7   2       87.84       79.66     34.57 o 
  13   7   2     1064.82     1004.60    226.43 o 
  14   7   2       16.20       59.06     37.99 o 
  15   7   2      823.06      805.34    129.23 o 
 -16   8   2        7.20       77.91     56.10 o 
 -15   8   2      834.61      912.55     97.15 o 
 -14   8   2       73.72       30.86     47.15 o 
 -13   8   2     1191.73     1118.88    148.08 o 
 -12   8   2      431.56      426.26    128.32 o 
 -11   8   2      366.24      401.50     64.27 o 
 -10   8   2        8.80       50.52     33.56 o 
  -9   8   2     5409.35     4997.49    193.61 o 
  -8   8   2      591.15      548.56     43.51 o 
  -7   8   2     1524.45     1380.72     82.70 o 
  -6   8   2      970.42     1052.60     50.73 o 
  -5   8   2     9668.11     9488.20    188.03 o 
  -4   8   2      272.05      300.09     33.87 o 
  -3   8   2      819.85      826.98     46.81 o 
  -2   8   2      714.38      825.60     32.70 o 
  -1   8   2    11474.08    11694.83    194.08 o 
   0   8   2      225.46      198.77     22.67 o 
   1   8   2      139.95      150.70     27.75 o 
   2   8   2      929.10      907.07     35.78 o 
   3   8   2     6834.36     6381.36    123.92 o 
   4   8   2        9.51       -3.20     20.14 o 
   5   8   2      233.97      223.74     40.00 o 
   6   8   2     4281.02     4151.99    117.19 o 
   7   8   2     2862.96     2758.07     94.34 o 
   8   8   2       78.38       52.69     26.54 o 
   9   8   2      605.04      605.06     83.30 o 
  10   8   2       16.11       41.70     26.30 o 
  11   8   2      854.50      956.50     64.10 o 
  12   8   2      105.74      153.08     45.23 o 
  13   8   2      499.16      420.54     62.18 o 
  14   8   2      702.46      799.35    135.28 o 
  15   8   2      297.68      282.76     71.83 o 
 -15   9   2      277.53      274.77     60.98 o 
 -14   9   2     1542.37     1477.72    108.19 o 
 -13   9   2       12.29       55.56     40.16 o 
 -12   9   2       40.98       23.27     44.03 o 
 -11   9   2       67.31      175.97     45.75 o 
 -10   9   2      327.25      351.94     63.38 o 
  -9   9   2       55.11       50.35     37.36 o 
  -8   9   2      586.80      568.51     64.17 o 
  -7   9   2       19.10       16.53     21.03 o 
  -6   9   2     5111.81     4943.47    124.11 o 
  -5   9   2       49.86       53.26     37.61 o 
  -4   9   2     1508.82     1476.82     64.15 o 
  -3   9   2      181.40      244.21     35.16 o 
  -2   9   2     1404.05     1363.90     69.21 o 
  -1   9   2      159.35      209.23     32.92 o 
   0   9   2     9147.65     8867.99    216.24 o 
   1   9   2       50.88       55.45     28.24 o 
   2   9   2      323.13      339.67     25.12 o 
   3   9   2       51.25       93.68     13.89 o 
   4   9   2     2516.81     2420.98    158.93 o 
   5   9   2       47.27       46.40     39.89 o 
   6   9   2      603.13      638.14     80.22 o 
   7   9   2     1880.15     1865.53    141.65 o 
   8   9   2     4557.98     4611.24    135.45 o 
   9   9   2      242.56      290.35     43.38 o 
  10   9   2       25.39       77.02     35.48 o 
  11   9   2       73.20       74.49     59.80 o 
  12   9   2      928.49     1058.56     77.53 o 
  13   9   2      128.87      136.76     56.06 o 
  14   9   2      416.98      383.71     72.12 o 
 -14  10   2       34.07      160.48     54.82 o 
 -13  10   2      220.68      246.83     65.47 o 
 -12  10   2       40.92       40.04     49.92 o 
 -11  10   2        2.86       39.81     41.05 o 
 -10  10   2       85.80      122.18     44.14 o 
  -9  10   2       55.42       42.43     37.32 o 
  -8  10   2       33.09      111.15     42.24 o 
  -7  10   2     1424.79     1208.60     82.88 o 
  -6  10   2      102.53      107.47     28.55 o 
  -5  10   2      798.97      688.91     45.75 o 
  -4  10   2        0.60       16.17     36.50 o 
  -3  10   2       11.65       14.32     43.03 o 
  -2  10   2      692.66      766.02     59.64 o 
  -1  10   2     2429.21     2439.30    148.74 o 
   0  10   2       25.03       42.80     21.32 o 
   1  10   2       69.66       82.29     19.39 o 
   2  10   2      145.42      128.04     33.05 o 
   3  10   2       21.45        5.23     21.59 o 
   4  10   2      140.23      147.59     31.86 o 
   5  10   2      812.39      806.86     95.01 o 
   6  10   2        3.82       34.41     30.12 o 
   7  10   2      637.42      676.65     52.69 o 
   8  10   2      241.74      205.11     66.63 o 
   9  10   2      495.92      463.05     68.34 o 
  10  10   2       79.47       60.85     39.22 o 
  11  10   2       39.36       61.00     38.93 o 
  12  10   2       26.45       54.67     77.06 o 
  13  10   2     1386.09     1249.75    203.82 o 
 -13  11   2      212.38      297.09     62.19 o 
 -12  11   2       10.79       90.71     82.72 o 
 -11  11   2       84.48      100.89     50.75 o 
 -10  11   2       62.22      119.44     47.01 o 
  -9  11   2       84.45      120.58     45.44 o 
  -8  11   2      120.54      126.29     51.91 o 
  -7  11   2       14.90       83.00     38.63 o 
  -6  11   2     6296.10     6173.21    205.68 o 
  -5  11   2        1.57       -7.95     22.58 o 
  -4  11   2      213.76      284.85     42.12 o 
  -3  11   2      433.83      483.87     44.53 o 
  -2  11   2     1284.31     1319.76     84.57 o 
  -1  11   2      125.39      105.55     64.91 o 
   0  11   2     5053.15     4771.25    108.86 o 
   1  11   2     1304.96     1374.32    118.16 o 
   2  11   2      919.90      923.23     56.98 o 
   3  11   2      553.87      501.33     52.01 o 
   4  11   2      442.26      474.27     48.82 o 
   5  11   2      710.94      726.32     90.55 o 
   6  11   2      120.46      144.24     33.79 o 
   7  11   2      625.94      648.74     55.38 o 
   8  11   2     1276.74     1337.46     73.62 o 
   9  11   2      262.32      347.69     88.00 o 
  10  11   2      105.50       64.59     76.28 o 
  11  11   2      202.63      113.36     95.81 o 
  12  11   2      484.02      413.28    124.92 o 
 -12  12   2      822.26     1018.49     94.86 o 
 -11  12   2        0.03       19.37     42.61 o 
 -10  12   2       49.47       46.72     44.91 o 
  -9  12   2        3.93       61.49     42.59 o 
  -8  12   2     1428.72     1390.97    173.82 o 
  -7  12   2      395.53      385.58     63.90 o 
  -6  12   2       79.28      107.24     41.79 o 
  -5  12   2       78.51       63.64     51.18 o 
  -4  12   2     1479.33     1438.19    141.84 o 
  -3  12   2        0.04       -2.59     41.88 o 
  -2  12   2      636.21      783.84     57.95 o 
  -1  12   2     1461.33     1393.24    171.32 o 
   0  12   2     2436.98     2380.32    294.87 o 
   1  12   2        0.16        9.96     28.50 o 
   2  12   2     1906.72     1765.18    200.46 o 
   3  12   2       16.62       10.47     46.28 o 
   4  12   2     1302.75     1131.46    125.68 o 
   5  12   2        5.32       46.63     35.64 o 
   6  12   2     2784.07     2600.71    203.74 o 
   7  12   2      889.51      853.84     79.90 o 
   8  12   2      105.69      137.42     38.75 o 
   9  12   2       38.67       73.99     74.14 o 
  10  12   2      850.96      945.72    160.50 o 
  11  12   2       57.13       72.89     49.78 o 
 -11  13   2      378.70      463.98    130.22 o 
 -10  13   2      461.35      525.95     78.81 o 
  -9  13   2      145.53      156.20     61.49 o 
  -8  13   2      372.09      408.76     68.52 o 
  -7  13   2     2530.04     2291.29    120.85 o 
  -6  13   2      681.26      598.16     73.71 o 
  -5  13   2      321.57      407.44     63.58 o 
  -4  13   2      215.12      195.37     46.38 o 
  -3  13   2     1488.61     1500.14    108.25 o 
  -2  13   2      205.24      202.78     53.41 o 
  -1  13   2        2.04       94.44     40.86 o 
   0  13   2       70.15      112.01     53.66 o 
   1  13   2     4834.65     4403.23    510.22 o 
   2  13   2      700.59      856.95     80.52 o 
   3  13   2        4.97       13.83     28.13 o 
   4  13   2      358.88      326.68     52.58 o 
   5  13   2     1697.31     1773.71     84.94 o 
   6  13   2        2.15       39.95     31.19 o 
   7  13   2      727.29      729.19     80.30 o 
   8  13   2      184.18      190.92     59.89 o 
   9  13   2      716.22      760.85    102.33 o 
  10  13   2        1.35       30.75     68.62 o 
  -9  14   2      847.36      891.38    101.21 o 
  -8  14   2      440.51      459.55     74.75 o 
  -7  14   2      184.34      112.06     64.02 o 
  -6  14   2      138.11      141.15     55.71 o 
  -5  14   2     1184.97     1183.45     86.86 o 
  -4  14   2        3.16       21.97     71.08 o 
  -3  14   2        0.93      -77.01    142.60 o 
  -2  14   2        4.77      -14.60     65.35 o 
  -1  14   2     1457.14     1468.40    127.41 o 
   0  14   2      305.76      322.78     92.56 o 
   1  14   2      242.78      244.37     62.20 o 
   2  14   2       30.97      -64.79    107.24 o 
   3  14   2      770.14      697.60     82.21 o 
   4  14   2        1.66       -9.83     53.24 o 
   5  14   2      269.50      312.02     65.79 o 
   6  14   2      247.27      290.60     57.94 o 
   7  14   2      847.92      977.74    244.20 o 
   8  14   2        7.40       26.35     38.52 o 
  -7  15   2      218.69      294.22     79.63 o 
  -6  15   2      692.93      717.68     87.72 o 
  -5  15   2        1.28      138.23     67.29 o 
  -4  15   2       47.23        8.61    174.25 o 
  -3  15   2      204.81      209.02    111.60 o 
  -2  15   2       71.27      131.02     77.01 o 
  -1  15   2        0.01       26.19     70.73 o 
   0  15   2      680.37      651.61     90.28 o 
   1  15   2       96.11       92.55     63.72 o 
   2  15   2      279.12      349.49     72.90 o 
   3  15   2        1.10      -42.59     42.59 o 
   4  15   2      383.41      452.39     90.17 o 
   5  15   2       66.55      139.40    103.10 o 
   6  15   2        6.98        7.73     87.43 o 
  -4  16   2       99.14     -209.88    302.86 o 
  -3  16   2        4.01       58.26     74.75 o 
  -2  16   2       65.60      -40.33     67.62 o 
  -1  16   2      479.99      460.44    121.14 o 
   0  16   2       72.57      212.08    118.48 o 
   1  16   2       88.83       61.26     53.19 o 
   2  16   2       20.48      499.34    368.47 o 
   3  16   2      167.08      514.43    333.04 o 
 -17   0   3      901.54      726.25     95.14 o 
 -15   0   3     3119.40     2713.47    205.26 o 
 -13   0   3    14438.47    13087.49    390.41 o 
 -11   0   3      728.90      775.95     65.62 o 
  -9   0   3    10560.10    10706.95    244.78 o 
  -7   0   3    15203.35    15911.76    324.82 o 
  -5   0   3    30892.21    33114.39    609.93 o 
  -3   0   3     1075.83     1150.42     39.95 o 
  -1   0   3    99696.48   111687.68   1966.27 o 
   1   0   3      933.70     1005.68    106.40 o 
   3   0   3    51739.34    56216.11   1108.66 o 
   5   0   3     6496.73     6385.49    169.69 o 
   7   0   3    19298.36    19230.95    396.44 o 
   9   0   3     2203.98     2224.64     92.92 o 
  11   0   3     2808.83     2874.51    116.11 o 
  13   0   3     2534.52     2272.49    182.33 o 
  15   0   3       15.00        8.49     40.37 o 
  17   0   3       70.46       93.05     52.57 o 
 -18   1   3      172.85      194.94     40.15 o 
 -17   1   3      649.30      690.36     53.37 o 
 -16   1   3       72.13      116.31     43.52 o 
 -15   1   3      775.81      792.87     46.69 o 
 -14   1   3     8785.55     8307.60    184.87 o 
 -13   1   3      329.19      386.91     44.37 o 
 -12   1   3      690.98      777.68     47.74 o 
 -11   1   3     1365.52     1344.98     50.68 o 
 -10   1   3      360.97      365.67     29.73 o 
  -9   1   3     1926.46     1904.27     61.84 o 
  -8   1   3     4519.22     4227.91     97.26 o 
  -7   1   3    21129.00    22417.36    350.37 o 
  -6   1   3    15288.74    17056.54    271.43 o 
  -5   1   3     7601.69     8894.29    133.35 o 
  -4   1   3     3352.36     3490.68     61.44 o 
  -3   1   3    18689.18    21224.65    367.51 o 
  -2   1   3     8635.22     9621.13    176.02 o 
  -1   1   3     4773.13     5755.04     84.53 o 
   0   1   3    21716.37    23957.05    340.43 o 
   1   1   3    37872.62    44184.11    614.98 o 
   2   1   3     1607.65     1759.69     43.47 o 
   3   1   3     6938.15     7445.49    120.37 o 
   4   1   3     3911.32     3893.16     90.52 o 
   5   1   3     4082.77     4015.17     82.03 o 
   6   1   3     3405.20     3727.73     79.28 o 
   7   1   3      560.69      589.25     31.42 o 
   8   1   3     9363.95     9407.63    161.77 o 
   9   1   3     6616.66     6121.14    187.16 o 
  10   1   3        3.25        6.98     21.54 o 
  11   1   3      206.56      243.53     30.79 o 
  12   1   3     1498.76     1321.60     69.56 o 
  13   1   3      225.67      253.27     41.76 o 
  14   1   3     1504.52     1488.98     87.56 o 
  15   1   3      566.37      636.37     59.45 o 
  16   1   3      266.24      282.99     45.56 o 
  17   1   3      381.24      470.51     59.59 o 
 -18   2   3       13.07      107.88     51.90 o 
 -17   2   3       19.82       28.12     32.14 o 
 -16   2   3      301.02      334.16     45.72 o 
 -15   2   3        4.59       55.54     29.51 o 
 -14   2   3      809.97      771.93     45.92 o 
 -13   2   3      580.98      718.60     44.18 o 
 -12   2   3     1806.92     1861.73     62.31 o 
 -11   2   3      373.80      377.30     32.34 o 
 -10   2   3      235.48      265.89     27.60 o 
  -9   2   3     1617.56     1610.22     50.07 o 
  -8   2   3     1600.33     1377.57     43.35 o 
  -7   2   3     2920.74     2639.93     65.72 o 
  -6   2   3    23952.46    27602.76    418.51 o 
  -5   2   3      302.06      257.93     20.44 o 
  -4   2   3     3304.54     3282.98     70.28 o 
  -3   2   3     2281.64     2685.44     71.17 o 
  -2   2   3     9015.52     9494.16    153.77 o 
  -1   2   3      378.12      413.70     35.00 o 
   0   2   3     6402.17     6466.89    106.23 o 
   1   2   3    35314.26    40202.49    563.70 o 
   2   2   3    36859.96    40452.29    571.04 o 
   3   2   3      344.31      302.91     20.71 o 
   4   2   3     1328.61     1310.14     37.91 o 
   5   2   3    14448.30    15121.53    264.72 o 
   6   2   3    11139.00     9998.82    276.38 o 
   7   2   3      188.58      207.96     24.25 o 
   8   2   3     3545.27     3447.51     85.07 o 
   9   2   3     4566.67     4390.90    102.21 o 
  10   2   3     1040.30     1056.35     47.00 o 
  11   2   3     1247.90     1173.91     70.42 o 
  12   2   3     1726.12     1585.46    134.62 o 
  13   2   3     1519.47     1375.27    143.88 o 
  14   2   3      677.02      756.29     53.86 o 
  15   2   3      397.83      402.29     51.23 o 
  16   2   3      225.13      155.25     49.96 o 
  17   2   3       77.01       77.10     55.35 o 
 -18   3   3      141.87      306.51     59.31 o 
 -17   3   3        7.27       46.83     40.49 o 
 -16   3   3      111.67       74.82     40.58 o 
 -15   3   3      927.18      827.42     73.72 o 
 -14   3   3       93.88      101.07     28.11 o 
 -13   3   3      336.53      380.08     38.44 o 
 -12   3   3        2.92      -12.38     17.53 o 
 -11   3   3      273.45      298.40     30.24 o 
 -10   3   3      123.32      129.66     21.54 o 
  -9   3   3      499.40      430.06     39.77 o 
  -8   3   3      210.94      215.58     22.00 o 
  -7   3   3    16908.07    17561.50    454.58 o 
  -6   3   3     1309.52     1397.33     44.91 o 
  -5   3   3     5674.98     5596.75     91.83 o 
  -4   3   3      168.60      187.97     21.63 o 
  -3   3   3       58.85       42.87     14.09 o 
  -2   3   3      151.74      155.02     11.29 o 
  -1   3   3    16432.84    17311.51    254.32 o 
   0   3   3    13588.60    15367.29    230.77 o 
   1   3   3     1041.43     1095.48     32.68 o 
   2   3   3      226.54      222.61     25.73 o 
   3   3   3     6378.34     6792.57    145.25 o 
   4   3   3     3416.66     3730.46     74.89 o 
   5   3   3        1.91       33.74     11.79 o 
   6   3   3     2019.47     1851.78     53.50 o 
   7   3   3    21341.94    21984.48    329.34 o 
   8   3   3      806.27      760.90     63.82 o 
   9   3   3        4.58       18.20     15.93 o 
  10   3   3      166.89      208.57     36.03 o 
  11   3   3     3480.14     3225.31     91.31 o 
  12   3   3      331.78      347.24     38.91 o 
  13   3   3       82.65      155.88     31.38 o 
  14   3   3      101.64       99.85     43.38 o 
  15   3   3     2507.51     2402.63    341.62 o 
  16   3   3        5.65       37.52     62.12 o 
  17   3   3        5.37      489.21    252.13 o 
 -18   4   3       34.10      125.90     46.48 o 
 -17   4   3        2.62       41.46     36.05 o 
 -16   4   3     1114.70     1070.60     84.12 o 
 -15   4   3       17.47       38.16     41.24 o 
 -14   4   3        0.90       25.32     30.97 o 
 -13   4   3        0.53       11.96     27.55 o 
 -12   4   3     1391.56     1492.63     54.99 o 
 -11   4   3      737.96      721.81     37.18 o 
 -10   4   3      694.75      717.32     34.53 o 
  -9   4   3      227.67      272.73     24.78 o 
  -8   4   3    11078.17    11388.78    264.00 o 
  -7   4   3       67.21      126.05     16.16 o 
  -6   4   3     4373.64     4551.78     81.73 o 
  -5   4   3      119.41      185.12     12.37 o 
  -4   4   3     2339.34     2256.97     45.68 o 
  -3   4   3     9891.06    10893.40    265.05 o 
  -2   4   3    10089.70    10743.39    162.67 o 
  -1   4   3      813.50      673.46     76.84 o 
   0   4   3    15461.36    16082.61    243.07 o 
   1   4   3     5856.17     5787.10    117.32 o 
   2   4   3     9853.85    10169.70    166.54 o 
   3   4   3      663.74      674.49     25.97 o 
   4   4   3     2037.63     2035.04     51.52 o 
   5   4   3     9735.74    10312.52    169.88 o 
   6   4   3    20701.00    21245.21    316.39 o 
   7   4   3      464.47      436.94     37.62 o 
   8   4   3     1105.82     1018.79     99.07 o 
   9   4   3     2314.77     2210.88     79.47 o 
  10   4   3     2143.44     2226.12     70.62 o 
  11   4   3       11.92        0.89     20.15 o 
  12   4   3      527.10      496.03     43.40 o 
  13   4   3      650.79      568.44     67.76 o 
  14   4   3     1183.81      905.71    292.14 o 
  15   4   3      361.41      321.38     56.84 o 
  16   4   3      307.41      313.66     75.77 o 
 -17   5   3        5.98      108.59     44.31 o 
 -16   5   3        0.13       15.06     40.09 o 
 -15   5   3     1169.14     1112.70    147.94 o 
 -14   5   3     3089.35     3022.50    267.23 o 
 -13   5   3     1688.28     1690.13    114.46 o 
 -12   5   3      622.60      660.90     47.16 o 
 -11   5   3      665.86      767.22     61.32 o 
 -10   5   3     2675.78     2643.71     68.06 o 
  -9   5   3      887.43      940.64     35.94 o 
  -8   5   3     2690.07     2520.77     72.79 o 
  -7   5   3     9485.34     9929.10    157.38 o 
  -6   5   3     9555.10     9376.64    238.43 o 
  -5   5   3      238.96      294.64     36.15 o 
  -4   5   3     4123.68     4123.80     73.73 o 
  -3   5   3      991.55     1052.89     29.77 o 
  -2   5   3      882.80      807.28     26.99 o 
  -1   5   3       40.09       76.19     21.48 o 
   0   5   3    34825.87    36965.46    528.99 o 
   1   5   3     1539.97     1665.68     45.79 o 
   2   5   3     2284.42     2377.60     57.55 o 
   3   5   3      416.54      377.46     27.06 o 
   4   5   3     2340.85     2536.48     60.55 o 
   5   5   3     3545.98     3680.70     79.13 o 
   6   5   3      879.83      828.47     60.34 o 
   7   5   3     2862.72     2772.16     71.66 o 
   8   5   3     5720.67     5493.96    139.66 o 
   9   5   3      295.65      352.43     41.87 o 
  10   5   3      199.71      169.90     30.03 o 
  11   5   3       65.96       41.57     32.49 o 
  12   5   3      199.94      275.33     62.73 o 
  13   5   3      411.92      280.33     70.93 o 
  14   5   3      806.10      885.72    179.41 o 
  15   5   3      190.48      171.61     42.05 o 
  16   5   3      323.91      258.67     56.49 o 
 -17   6   3       78.59       75.99     71.23 o 
 -16   6   3        8.31       84.97     41.37 o 
 -15   6   3      645.25      729.09     82.82 o 
 -14   6   3       57.73       83.79     42.06 o 
 -13   6   3     7837.07     7116.41    414.01 o 
 -12   6   3      175.98      207.71     48.62 o 
 -11   6   3     1026.46     1183.85     79.38 o 
 -10   6   3        3.96        7.60     26.44 o 
  -9   6   3     4232.43     3970.70    154.03 o 
  -8   6   3      106.40      139.29     24.78 o 
  -7   6   3      627.67      660.11     38.76 o 
  -6   6   3      219.67      268.33     26.69 o 
  -5   6   3    28135.18    28563.71    601.66 o 
  -4   6   3      444.75      460.68     34.50 o 
  -3   6   3     3230.33     3156.01    142.31 o 
  -2   6   3       19.21       26.63     34.81 o 
  -1   6   3    24727.36    26026.77    388.53 o 
   0   6   3     3811.21     4062.69    102.19 o 
   1   6   3     3647.27     3525.57    159.68 o 
   2   6   3      768.91      823.47    107.01 o 
   3   6   3    19140.86    19346.00    300.38 o 
   4   6   3      779.37      799.22     31.37 o 
   5   6   3      265.63      280.44     22.71 o 
   6   6   3      703.90      710.53     33.04 o 
   7   6   3     6049.87     6226.52    122.81 o 
   8   6   3      302.11      311.45     29.67 o 
   9   6   3      636.53      631.57     80.32 o 
  10   6   3        2.24        6.18     24.09 o 
  11   6   3      179.80      288.91     44.05 o 
  12   6   3       10.19       29.92     29.97 o 
  13   6   3     1813.63     1769.15    333.81 o 
  14   6   3       38.21       82.48     37.49 o 
  15   6   3       16.05      145.97    131.87 o 
  16   6   3       21.12      133.19    107.65 o 
 -16   7   3        6.67       51.62     44.30 o 
 -15   7   3      676.20      675.38    118.05 o 
 -14   7   3     3305.64     3330.09    208.98 o 
 -13   7   3      728.34      769.93     81.10 o 
 -12   7   3      372.71      424.77     67.70 o 
 -11   7   3     1572.43     1532.18     92.03 o 
 -10   7   3       68.40       74.18     35.96 o 
  -9   7   3       74.42      111.57     27.11 o 
  -8   7   3     3720.93     4028.72    106.39 o 
  -7   7   3     3221.63     3152.83     88.85 o 
  -6   7   3     2451.76     2434.52     79.74 o 
  -5   7   3      276.39      368.39     30.36 o 
  -4   7   3       91.66       87.30     19.86 o 
  -3   7   3     4057.66     3956.33     87.46 o 
  -2   7   3     1586.15     1691.99     49.37 o 
  -1   7   3      587.10      617.28     45.18 o 
   0   7   3    16573.37    16717.98    264.95 o 
   1   7   3     1601.44     1318.09     89.99 o 
   2   7   3      232.54      278.99     25.89 o 
   3   7   3      161.24      182.12     18.35 o 
   4   7   3       21.16       43.33     12.84 o 
   5   7   3     1106.92     1166.26     48.02 o 
   6   7   3     2605.46     2515.72     65.25 o 
   7   7   3      263.15      203.43     36.83 o 
   8   7   3     6011.76     5717.51    149.81 o 
   9   7   3      312.09      365.54     47.76 o 
  10   7   3       28.43       23.60     35.91 o 
  11   7   3      201.94      210.53     45.00 o 
  12   7   3      604.67      542.29     64.70 o 
  13   7   3      163.78      146.09     42.67 o 
  14   7   3     1724.03     1785.62    128.42 o 
  15   7   3       19.56      115.78     41.00 o 
 -16   8   3      236.05      325.12     59.48 o 
 -15   8   3      354.94      322.87     62.25 o 
 -14   8   3       69.24      133.00     69.49 o 
 -13   8   3     1791.91     1672.51    117.65 o 
 -12   8   3      273.09      323.09     80.15 o 
 -11   8   3       13.41       62.04     38.22 o 
 -10   8   3     1507.57     1578.11    101.28 o 
  -9   8   3      474.09      478.45     88.46 o 
  -8   8   3     3279.23     3230.58    162.85 o 
  -7   8   3        0.02        4.50     27.05 o 
  -6   8   3     2317.39     2326.41     83.84 o 
  -5   8   3     1364.33     1396.76     83.62 o 
  -4   8   3      811.73      809.56     52.00 o 
  -3   8   3       85.90       99.68     31.21 o 
  -2   8   3     8453.43     8525.98    160.62 o 
  -1   8   3     5019.22     4910.88    103.70 o 
   0   8   3     1612.43     1549.48     70.13 o 
   1   8   3     3505.30     3140.69     92.03 o 
   2   8   3     2051.49     1845.63    102.78 o 
   3   8   3      489.09      507.21     46.43 o 
   4   8   3        7.33       21.17     14.25 o 
   5   8   3     2417.34     2211.60     79.02 o 
   6   8   3     2036.05     1914.95    136.64 o 
   7   8   3      453.48      501.81     81.09 o 
   8   8   3      584.90      509.59    109.90 o 
   9   8   3      754.78      724.38     85.75 o 
  10   8   3      931.88      841.38    137.51 o 
  11   8   3       32.31       16.63     29.43 o 
  12   8   3      190.21      278.89     52.10 o 
  13   8   3     1290.74     1108.47    202.71 o 
  14   8   3      280.11      246.10     55.03 o 
  15   8   3       46.65      155.25    222.15 o 
 -15   9   3      600.72      516.90     78.70 o 
 -14   9   3      491.84      686.22    159.20 o 
 -13   9   3      398.46      419.13     70.89 o 
 -12   9   3       50.46       99.69     56.74 o 
 -11   9   3      165.27      225.39     53.53 o 
 -10   9   3       39.34       51.32     42.57 o 
  -9   9   3       16.41      115.83     40.65 o 
  -8   9   3      226.82      212.32     48.05 o 
  -7   9   3     6342.47     5973.42    181.96 o 
  -6   9   3      849.14      845.22     46.47 o 
  -5   9   3      832.46      792.49     55.37 o 
  -4   9   3        2.50        9.64     31.84 o 
  -3   9   3      985.15      963.25     36.04 o 
  -2   9   3      261.68      290.79     30.02 o 
  -1   9   3     2832.45     2575.49     87.25 o 
   0   9   3     1026.70      875.54     62.50 o 
   1   9   3     1958.08     1850.64     81.51 o 
   2   9   3       19.73       11.64     17.70 o 
   3   9   3     1542.76     1542.42     78.32 o 
   4   9   3       66.38       59.29     44.52 o 
   5   9   3      182.40      184.04     33.36 o 
   6   9   3      179.88      147.94     68.71 o 
   7   9   3     4503.04     4181.36    164.77 o 
   8   9   3       27.31       41.19     28.61 o 
   9   9   3      116.29      121.69     35.54 o 
  10   9   3       50.00      101.04     36.86 o 
  11   9   3      910.25      893.91    206.48 o 
  12   9   3       33.31       60.51     39.29 o 
  13   9   3       17.61       33.81     39.21 o 
  14   9   3       53.49      119.89     53.91 o 
 -14  10   3      176.12      255.85     92.69 o 
 -13  10   3       28.88       67.62     47.50 o 
 -12  10   3     1446.04     1357.74    106.06 o 
 -11  10   3       44.15       87.12     44.53 o 
 -10  10   3       30.21       47.05     38.43 o 
  -9  10   3      230.39      221.96     52.48 o 
  -8  10   3     3068.24     2873.41    124.98 o 
  -7  10   3       49.08       45.36     40.25 o 
  -6  10   3     7784.66     7276.27    248.72 o 
  -5  10   3      315.27      329.78     62.79 o 
  -4  10   3     1314.24     1364.73     65.61 o 
  -3  10   3      212.85      270.13     39.23 o 
  -2  10   3     2517.23     2513.10    103.98 o 
  -1  10   3        4.29       33.28     39.41 o 
   0  10   3      947.86     1035.08     62.40 o 
   1  10   3       34.64       77.47     35.38 o 
   2  10   3     5226.51     5065.22    193.34 o 
   3  10   3      252.51      239.36     38.30 o 
   4  10   3      296.77      349.56     43.76 o 
   5  10   3      113.67      149.93     32.82 o 
   6  10   3     3169.55     3016.55    102.94 o 
   7  10   3      385.07      396.62     53.30 o 
   8  10   3      198.29      222.22     40.89 o 
   9  10   3      259.52      221.91     46.76 o 
  10  10   3      598.79      529.14    118.83 o 
  11  10   3        0.19      -12.93     48.56 o 
  12  10   3      294.25      304.39    106.85 o 
  13  10   3      119.81      161.73     75.15 o 
 -14  11   3      611.97      301.00    262.69 o 
 -13  11   3       87.32      156.24     47.68 o 
 -12  11   3       39.36      107.47     69.42 o 
 -11  11   3      162.97      105.51     48.88 o 
 -10  11   3      408.71      359.03     67.68 o 
  -9  11   3       71.10       99.58     44.78 o 
  -8  11   3      173.12      188.91     51.23 o 
  -7  11   3     5455.61     5303.54    179.00 o 
  -6  11   3      924.37      945.34     77.51 o 
  -5  11   3      271.10      313.88     63.93 o 
  -4  11   3      422.01      495.21     67.95 o 
  -3  11   3       34.25       52.18     29.32 o 
  -2  11   3        0.78       24.75     41.36 o 
  -1  11   3      856.23      804.50     55.07 o 
   0  11   3     1936.36     1895.69     64.46 o 
   1  11   3     2450.79     2273.13    239.75 o 
   2  11   3       94.15      115.87     39.36 o 
   3  11   3       87.88       64.08     33.37 o 
   4  11   3     1718.89     1616.05     76.93 o 
   5  11   3       32.60        0.86     35.91 o 
   6  11   3       57.15      100.33     31.36 o 
   7  11   3     1397.43     1256.81    118.36 o 
   8  11   3     1698.50     1563.91    207.04 o 
   9  11   3      308.24      312.37     54.39 o 
  10  11   3       46.44       98.99     38.44 o 
  11  11   3        2.84       -6.96     56.20 o 
  12  11   3      302.97      439.04     77.50 o 
 -12  12   3       23.05       97.32     48.43 o 
 -11  12   3       22.65       26.81     45.27 o 
 -10  12   3      153.25      158.09     52.81 o 
  -9  12   3     1237.39     1214.96    168.25 o 
  -8  12   3      390.01      400.72     69.30 o 
  -7  12   3      302.85      361.29     71.26 o 
  -6  12   3      162.07      318.08     56.79 o 
  -5  12   3     2342.35     2444.64    118.01 o 
  -4  12   3       56.23       38.66     36.26 o 
  -3  12   3      280.74      304.87     48.86 o 
  -2  12   3       18.26       35.40     56.75 o 
  -1  12   3     3367.49     3444.73    148.27 o 
   0  12   3       21.39       46.18     66.04 o 
   1  12   3     1128.26     1119.62    130.78 o 
   2  12   3       38.54       23.84     38.31 o 
   3  12   3     1246.00     1258.96     99.80 o 
   4  12   3       26.04       64.78     41.43 o 
   5  12   3     1573.30     1377.36    149.87 o 
   6  12   3      454.10      519.03     54.24 o 
   7  12   3      639.23      622.18     69.39 o 
   8  12   3       20.25      -31.95     42.12 o 
   9  12   3      880.90      989.76    108.18 o 
  10  12   3        0.40       12.87     59.28 o 
  11  12   3      121.69      128.05     56.89 o 
 -11  13   3      164.82      206.47     93.82 o 
 -10  13   3       68.65       43.14     43.24 o 
  -9  13   3      126.89      109.43     49.44 o 
  -8  13   3      495.49      617.82     83.14 o 
  -7  13   3       87.81       90.51     44.85 o 
  -6  13   3      938.08      914.16     77.72 o 
  -5  13   3        5.63       45.40     40.11 o 
  -4  13   3      443.70      500.52     74.13 o 
  -3  13   3      462.89      590.25    134.06 o 
  -2  13   3      160.49      157.21     56.05 o 
  -1  13   3       81.61       70.79     42.33 o 
   0  13   3     2259.16     2337.67    305.50 o 
   1  13   3      464.16      542.03    106.48 o 
   2  13   3       11.56       41.63     28.95 o 
   3  13   3       97.32      108.25     38.57 o 
   4  13   3      566.61      488.84     58.40 o 
   5  13   3        0.11       38.50     45.11 o 
   6  13   3        4.13       21.44     55.89 o 
   7  13   3       32.29       47.78     36.18 o 
   8  13   3      939.64     1035.99    125.29 o 
   9  13   3       77.30      181.48     69.65 o 
  10  13   3       19.02       60.70    266.72 o 
  -9  14   3       96.63      171.35     62.33 o 
  -8  14   3      209.57      186.08     55.49 o 
  -7  14   3        0.85      -10.37     50.22 o 
  -6  14   3      623.64      696.93     76.39 o 
  -5  14   3      404.56      476.52     71.90 o 
  -4  14   3      487.73      422.41     73.50 o 
  -3  14   3       28.26       12.44    142.71 o 
  -2  14   3      602.80      713.54    205.73 o 
  -1  14   3      880.32     1014.89    133.37 o 
   0  14   3      161.52      209.04     96.46 o 
   1  14   3      176.79      205.15     61.56 o 
   2  14   3      960.77      810.58    122.45 o 
   3  14   3      117.37      108.77     49.17 o 
   4  14   3       22.47       35.03     32.90 o 
   5  14   3        0.65       46.73     49.06 o 
   6  14   3      256.10      358.47     71.24 o 
   7  14   3      315.62      349.35     71.98 o 
   8  14   3       18.36       48.77    138.17 o 
  -7  15   3      905.95      972.33     84.73 o 
  -6  15   3       40.52       69.98     48.81 o 
  -5  15   3       12.08      -16.37    100.14 o 
  -4  15   3       30.13       39.01     70.04 o 
  -3  15   3      227.57      229.09     92.38 o 
  -2  15   3        2.78      -13.00    164.68 o 
  -1  15   3      284.22      488.89    109.36 o 
   0  15   3      529.09      470.93    119.23 o 
   1  15   3     1112.86     1071.20    192.15 o 
   2  15   3        0.07      -18.20     95.98 o 
   3  15   3      179.47      118.05     57.22 o 
   4  15   3      278.02      350.45     73.82 o 
   5  15   3       14.92       -5.61    180.78 o 
   6  15   3       42.21      372.12    368.14 o 
  -3  16   3       62.20       24.75     96.11 o 
  -2  16   3      324.85      245.82    125.87 o 
  -1  16   3        2.78      172.40    154.76 o 
   0  16   3       10.35      191.46     84.78 o 
   1  16   3       38.90      187.58    151.61 o 
   2  16   3      673.39      122.09    306.17 o 
 -18   0   4       92.80      136.87     47.21 o 
 -16   0   4      514.01      502.39     66.02 o 
 -14   0   4    12799.39    11669.16    433.97 o 
 -12   0   4     4861.90     4638.19    147.27 o 
 -10   0   4     4200.52     4101.86    126.22 o 
  -8   0   4     2477.45     2524.97     85.45 o 
  -6   0   4    58230.38    65057.48   1530.59 o 
  -4   0   4     8100.23     8222.69    174.39 o 
  -2   0   4    21367.54    22808.77    518.31 o 
   0   0   4     8238.67     9159.07    260.55 o 
   2   0   4    15181.20    15346.21    331.37 o 
   4   0   4       79.93       81.69     19.44 o 
   6   0   4    17631.55    17457.88    398.09 o 
   8   0   4     1877.36     1906.06    167.52 o 
  10   0   4      113.32      199.38     69.45 o 
  12   0   4     1668.99     1546.16    172.43 o 
  14   0   4      457.91      401.72     64.82 o 
  16   0   4      352.07      381.32     77.01 o 
 -18   1   4      335.73      356.82     57.40 o 
 -17   1   4        0.14        8.34     23.84 o 
 -16   1   4       58.03       77.00     25.58 o 
 -15   1   4     2759.22     2525.01     80.35 o 
 -14   1   4      379.51      393.79     39.41 o 
 -13   1   4       58.92       70.57     24.54 o 
 -12   1   4      321.03      296.34     31.95 o 
 -11   1   4      853.90      789.48     38.35 o 
 -10   1   4     1639.44     1576.98     50.75 o 
  -9   1   4       22.02       54.43     13.84 o 
  -8   1   4     1439.92     1414.47     43.06 o 
  -7   1   4    32279.56    36114.19    478.09 o 
  -6   1   4      306.73      307.30     18.94 o 
  -5   1   4      251.35      253.88     15.79 o 
  -4   1   4      759.78      816.96     25.27 o 
  -3   1   4      243.97      297.34     15.36 o 
  -2   1   4     2696.89     2695.46     49.22 o 
  -1   1   4    19642.63    22202.53    291.54 o 
   0   1   4    33319.68    36502.21    554.93 o 
   1   1   4     5998.56     5674.09    100.12 o 
   2   1   4     1952.06     2058.98     50.90 o 
   3   1   4      487.88      506.23     31.19 o 
   4   1   4     5552.53     5291.78     98.11 o 
   5   1   4       76.53      180.28     36.27 o 
   6   1   4      173.02      262.47     60.90 o 
   7   1   4    19166.86    19928.84    304.12 o 
   8   1   4     3502.84     3407.66     97.56 o 
   9   1   4       89.02      137.08     31.18 o 
  10   1   4        3.42       29.64     19.24 o 
  11   1   4      558.80      558.25     41.29 o 
  12   1   4      620.01      632.19     44.58 o 
  13   1   4      179.54      176.60     48.39 o 
  14   1   4      554.78      557.85     53.84 o 
  15   1   4      968.53     1012.18     68.26 o 
  16   1   4      293.73      348.97     59.43 o 
 -18   2   4        0.51       79.62     54.89 o 
 -17   2   4      453.39      351.62     60.12 o 
 -16   2   4       72.68       75.26     24.16 o 
 -15   2   4      131.02      190.33     35.21 o 
 -14   2   4      333.65      388.51     39.16 o 
 -13   2   4     1874.53     1933.94     77.17 o 
 -12   2   4      446.00      513.69     43.30 o 
 -11   2   4        8.85       29.94     20.48 o 
 -10   2   4       82.97      123.65     24.93 o 
  -9   2   4     8372.67     8561.77    167.68 o 
  -8   2   4       13.68        6.25     14.78 o 
  -7   2   4     8054.80     8828.09    141.51 o 
  -6   2   4    12118.31    13453.68    194.41 o 
  -5   2   4    12058.55    12403.16    177.23 o 
  -4   2   4      768.34      819.86     31.50 o 
  -3   2   4       52.78       27.27     10.06 o 
  -2   2   4     2830.72     2813.14     61.75 o 
  -1   2   4    31275.19    34663.20    465.39 o 
   0   2   4    43019.95    47531.95    711.81 o 
   1   2   4    16377.87    18253.56    382.74 o 
   2   2   4    10225.39    10673.17    239.63 o 
   3   2   4     8058.07     8127.70    164.97 o 
   4   2   4      547.21      524.67     33.00 o 
   5   2   4       20.09       79.53     25.33 o 
   6   2   4        1.78       34.76     13.35 o 
   7   2   4      139.51      230.36     37.54 o 
   8   2   4     7223.84     7234.17    141.70 o 
   9   2   4     3663.44     3688.26     93.72 o 
  10   2   4       21.84        5.45     18.02 o 
  11   2   4       65.82      106.85     30.42 o 
  12   2   4       56.30       84.36     26.08 o 
  13   2   4      687.91      527.15     56.85 o 
  14   2   4       75.87       53.47     32.33 o 
  15   2   4     1059.35     1088.30     76.44 o 
  16   2   4      297.19      362.88     63.02 o 
 -18   3   4      205.94      201.03     51.94 o 
 -17   3   4        7.02       88.41     40.44 o 
 -16   3   4      101.29       97.53     39.00 o 
 -15   3   4        7.52       32.51     35.81 o 
 -14   3   4     1953.25     1817.32    114.11 o 
 -13   3   4      480.65      511.80     50.82 o 
 -12   3   4      804.73      985.04     45.44 o 
 -11   3   4      715.87      619.12     35.31 o 
 -10   3   4      404.56      425.27     29.64 o 
  -9   3   4      167.82      191.03     22.49 o 
  -8   3   4     7145.89     7054.67    170.74 o 
  -7   3   4       55.05       83.15     14.25 o 
  -6   3   4      332.79      411.99     25.83 o 
  -5   3   4     7753.10     8114.97    146.85 o 
  -4   3   4     4110.72     4087.84     85.74 o 
  -3   3   4    15080.53    16253.45    256.39 o 
  -2   3   4     3337.61     3462.56     61.57 o 
  -1   3   4      909.15     1034.76     35.54 o 
   0   3   4    20202.06    22147.86    399.82 o 
   1   3   4      314.54      304.33     23.49 o 
   2   3   4     4694.46     4928.88     89.10 o 
   3   3   4        0.41       13.96     10.04 o 
   4   3   4     1249.40     1126.88     36.66 o 
   5   3   4       94.16      146.29     18.67 o 
   6   3   4     7215.47     7317.59    135.16 o 
   7   3   4        1.77       21.83     14.87 o 
   8   3   4     2342.94     2380.67     70.27 o 
   9   3   4       11.06       14.82     18.30 o 
  10   3   4     1002.34      979.84     76.52 o 
  11   3   4      816.40      729.07     60.88 o 
  12   3   4      432.15      422.16     59.91 o 
  13   3   4        4.32       10.91     25.65 o 
  14   3   4     3543.45     3535.88    139.32 o 
  15   3   4      164.67      194.27     50.73 o 
  16   3   4       48.02      116.42     47.53 o 
 -18   4   4       24.37      115.67     43.65 o 
 -17   4   4      178.64      200.46     48.83 o 
 -16   4   4       25.00       62.49     40.10 o 
 -15   4   4        1.06       28.30     36.40 o 
 -14   4   4      630.52      616.02     72.83 o 
 -13   4   4     6257.57     5802.78    231.39 o 
 -12   4   4      330.16      346.10     34.28 o 
 -11   4   4      762.97      761.34     38.51 o 
 -10   4   4       53.38      156.68     30.21 o 
  -9   4   4     4935.44     5065.03    117.85 o 
  -8   4   4      216.01      264.70     21.20 o 
  -7   4   4     7233.77     7579.36    144.13 o 
  -6   4   4     3735.32     4113.99     94.66 o 
  -5   4   4     2858.82     2654.92     65.55 o 
  -4   4   4      156.36      148.00     16.46 o 
  -3   4   4     9991.68    10445.99    153.17 o 
  -2   4   4       98.04       79.72     42.33 o 
  -1   4   4    13071.89    13673.25    269.92 o 
   0   4   4     3845.43     3702.21     75.69 o 
   1   4   4    38760.14    41155.09    658.53 o 
   2   4   4       75.23       73.13     21.87 o 
   3   4   4        4.23       16.31      8.82 o 
   4   4   4     2785.12     2870.52     79.23 o 
   5   4   4    17781.79    17487.40    266.44 o 
   6   4   4      404.70      429.89     43.36 o 
   7   4   4      253.61      259.75     28.61 o 
   8   4   4      518.78      499.83     34.44 o 
   9   4   4     3338.74     3250.32     87.03 o 
  10   4   4       16.71       53.11     21.67 o 
  11   4   4      170.69      163.46     36.18 o 
  12   4   4      683.25      645.44     53.05 o 
  13   4   4     4296.65     4032.08    444.19 o 
  14   4   4        3.41       94.97     41.65 o 
  15   4   4      466.96      495.13    156.84 o 
  16   4   4      149.52      160.56     47.77 o 
 -17   5   4        0.08       46.55     86.14 o 
 -16   5   4      276.65      243.68     58.32 o 
 -15   5   4     2103.39     2076.96    113.89 o 
 -14   5   4     2059.37     1994.33    109.44 o 
 -13   5   4       54.72       54.36     37.45 o 
 -12   5   4      145.55      206.47     58.28 o 
 -11   5   4      962.67     1083.13     72.41 o 
 -10   5   4        1.36       48.31     15.14 o 
  -9   5   4      746.32      728.20     36.76 o 
  -8   5   4    10281.67    10289.45    163.55 o 
  -7   5   4     7968.65     8001.22    132.72 o 
  -6   5   4    13359.28    13667.13    352.05 o 
  -5   5   4     6315.45     5993.98    120.09 o 
  -4   5   4      213.44      210.92     18.66 o 
  -3   5   4     1596.70     1559.75     41.78 o 
  -2   5   4      707.55      614.19     24.51 o 
  -1   5   4    22616.66    24070.33    356.68 o 
   0   5   4    23308.24    25006.99    370.83 o 
   1   5   4     1560.87     1412.89     42.84 o 
   2   5   4     2860.34     2641.91     64.47 o 
   3   5   4     5303.91     5176.16     98.74 o 
   4   5   4      749.79      772.68     32.52 o 
   5   5   4      374.71      394.73     53.92 o 
   6   5   4      586.22      601.54     63.84 o 
   7   5   4    13908.80    14067.20    232.67 o 
   8   5   4     2357.25     2199.15    202.43 o 
   9   5   4      234.03      219.78     31.71 o 
  10   5   4      100.95      119.52     30.12 o 
  11   5   4      832.26      788.53    116.11 o 
  12   5   4     1435.17     1113.82    175.85 o 
  13   5   4      188.82      143.71     54.68 o 
  14   5   4      782.65      710.99    167.94 o 
  15   5   4      899.53      864.27    168.06 o 
  16   5   4       56.89      144.52    113.68 o 
 -17   6   4      113.22      187.88     53.97 o 
 -16   6   4      802.60      817.96    103.15 o 
 -15   6   4       36.61       73.75     45.59 o 
 -14   6   4     2147.69     2038.65    114.41 o 
 -13   6   4       30.21       58.11     42.85 o 
 -12   6   4     1626.47     1678.24     95.61 o 
 -11   6   4      600.30      594.15     66.87 o 
 -10   6   4     1635.95     1516.08     83.32 o 
  -9   6   4      680.66      622.77     62.11 o 
  -8   6   4     1769.33     1725.64     58.56 o 
  -7   6   4      311.59      354.83     48.87 o 
  -6   6   4    20508.37    21404.01    301.24 o 
  -5   6   4       17.08       28.54     18.31 o 
  -4   6   4      264.71      263.43     16.24 o 
  -3   6   4     1593.02     1628.27     67.02 o 
  -2   6   4    12113.10    12386.34    194.16 o 
  -1   6   4      760.45      831.73     37.57 o 
   0   6   4     8091.69     8052.09    143.74 o 
   1   6   4        0.82       14.15     11.68 o 
   2   6   4    16264.61    15737.59    254.90 o 
   3   6   4        0.21       27.58     12.07 o 
   4   6   4      389.23      413.65     44.95 o 
   5   6   4       32.04       50.10     15.13 o 
   6   6   4     8686.38     8733.09    157.36 o 
   7   6   4        5.05      -11.38     15.92 o 
   8   6   4     6092.59     6290.68    129.88 o 
   9   6   4      417.60      442.06     72.93 o 
  10   6   4     1994.55     1851.35     90.60 o 
  11   6   4       81.17       87.99     35.37 o 
  12   6   4      418.92      353.37     55.70 o 
  13   6   4        1.73       43.09     42.44 o 
  14   6   4       16.59       33.79     36.07 o 
  15   6   4       53.65      122.06     56.54 o 
 -17   7   4      179.17      298.76     76.40 o 
 -16   7   4      295.87      423.28     68.82 o 
 -15   7   4     1192.20     1089.71     92.69 o 
 -14   7   4      685.69      552.47     79.33 o 
 -13   7   4        7.11       30.77     94.11 o 
 -12   7   4      268.64      219.54     61.25 o 
 -11   7   4     1150.92     1137.71    122.20 o 
 -10   7   4        9.93      -25.16     30.12 o 
  -9   7   4      769.15      748.58     82.38 o 
  -8   7   4     3829.84     3588.51    129.66 o 
  -7   7   4     4231.70     4363.66    106.27 o 
  -6   7   4      336.01      369.84     44.63 o 
  -5   7   4      345.63      363.86     43.45 o 
  -4   7   4      778.67      719.62     35.73 o 
  -3   7   4     2387.22     2164.51    166.39 o 
  -2   7   4      562.52      580.68     47.84 o 
  -1   7   4      910.06      978.87     52.51 o 
   0   7   4     2979.61     2769.15     70.29 o 
   1   7   4      803.59      677.61     80.46 o 
   2   7   4      688.23      641.04     79.13 o 
   3   7   4        5.55        1.55     28.83 o 
   4   7   4      673.60      702.50     56.52 o 
   5   7   4     2921.08     2975.03     73.08 o 
   6   7   4      402.20      372.37     48.04 o 
   7   7   4     7401.74     7505.08    175.90 o 
   8   7   4     1221.97     1236.03    121.24 o 
   9   7   4      112.37      138.01     36.41 o 
  10   7   4      135.89      163.31     36.69 o 
  11   7   4      165.87      145.80     41.37 o 
  12   7   4       74.70       73.98     37.85 o 
  13   7   4      301.34      158.64     67.63 o 
  14   7   4       79.80      106.99     48.63 o 
  15   7   4      539.15      471.27     88.62 o 
 -16   8   4       90.07      144.00     49.71 o 
 -15   8   4        9.20       63.87     46.70 o 
 -14   8   4      806.05      871.01     97.28 o 
 -13   8   4     1772.57     1702.03    129.54 o 
 -12   8   4      102.46      125.29     55.66 o 
 -11   8   4      206.45      291.72     75.33 o 
 -10   8   4       12.98       55.01     37.73 o 
  -9   8   4     1228.46     1008.49     94.14 o 
  -8   8   4       70.37       35.38     30.14 o 
  -7   8   4     1121.38     1084.28     83.17 o 
  -6   8   4     3947.32     4076.08    103.65 o 
  -5   8   4     4009.23     3930.51    100.52 o 
  -4   8   4      254.33      309.87     24.17 o 
  -3   8   4      135.58      151.67     45.00 o 
  -2   8   4      471.36      504.91     83.34 o 
  -1   8   4     2705.22     2643.46     68.45 o 
   0   8   4     4104.47     4013.51     92.40 o 
   1   8   4     1577.45     1502.19     70.19 o 
   2   8   4      442.84      434.99     65.51 o 
   3   8   4      182.75      192.10     28.50 o 
   4   8   4       51.34       57.63     29.94 o 
   5   8   4      817.25      702.93     83.15 o 
   6   8   4     1317.04     1377.20     65.12 o 
   7   8   4       30.08       44.57     26.18 o 
   8   8   4     3326.84     3327.25    121.27 o 
   9   8   4      345.66      339.58     80.93 o 
  10   8   4       58.79       76.15     35.18 o 
  11   8   4       67.51      110.96     41.97 o 
  12   8   4      493.06      576.89     70.03 o 
  13   8   4      394.32      466.01     67.40 o 
  14   8   4        6.08        7.86     35.23 o 
 -15   9   4      136.66      159.26     51.52 o 
 -14   9   4     1018.57     1108.00    153.19 o 
 -13   9   4        6.48        9.53     49.26 o 
 -12   9   4      275.73      236.28     60.41 o 
 -11   9   4      133.62      136.61     46.78 o 
 -10   9   4       40.53       45.01     39.16 o 
  -9   9   4      322.09      364.84     60.28 o 
  -8   9   4     4420.65     4258.77    153.84 o 
  -7   9   4     3785.83     3563.25    134.48 o 
  -6   9   4       76.74       71.42     36.12 o 
  -5   9   4      172.80      127.82     26.21 o 
  -4   9   4      656.54      702.64     45.21 o 
  -3   9   4      180.45      206.79     35.84 o 
  -2   9   4       87.44      110.46     30.59 o 
  -1   9   4     4274.54     4114.68     95.21 o 
   0   9   4    11790.93    11471.64    204.35 o 
   1   9   4      137.71      129.96     23.30 o 
   2   9   4      271.16      274.12     49.90 o 
   3   9   4      347.08      393.78     74.60 o 
   4   9   4     1335.56     1328.37     67.54 o 
   5   9   4      362.65      376.61     58.60 o 
   6   9   4     2350.19     2270.01     86.92 o 
   7   9   4     1735.44     1615.38     91.44 o 
   8   9   4     1845.92     1738.00    102.25 o 
   9   9   4        2.79       10.38     28.70 o 
  10   9   4      615.85      631.03    120.02 o 
  11   9   4       15.61       31.75     36.10 o 
  12   9   4      147.10      161.36     44.38 o 
  13   9   4       90.25      138.69     43.51 o 
 -14  10   4        7.93      108.07     47.49 o 
 -13  10   4     1746.18     1662.97    160.78 o 
 -12  10   4        7.59       39.31     42.86 o 
 -11  10   4      189.91      153.28     63.58 o 
 -10  10   4      734.70      717.36     83.74 o 
  -9  10   4     1231.82     1078.01     82.75 o 
  -8  10   4       27.75       48.59     48.39 o 
  -7  10   4     5974.73     5365.30    301.70 o 
  -6  10   4        0.94      -12.56     29.82 o 
  -5  10   4      607.94      655.67     62.48 o 
  -4  10   4       11.17       24.08     24.58 o 
  -3  10   4     1780.58     1756.50    149.55 o 
  -2  10   4      330.31      312.52     42.26 o 
  -1  10   4     1395.12     1422.44     70.17 o 
   0  10   4       35.31       86.36     38.21 o 
   1  10   4    11278.07    10963.08    438.59 o 
   2  10   4      836.13      773.46     91.81 o 
   3  10   4      146.07      152.29     44.29 o 
   4  10   4      300.44      241.69     98.74 o 
   5  10   4     2998.10     2721.68    104.19 o 
   6  10   4      113.72      152.03     35.05 o 
   7  10   4       18.66       16.33     59.31 o 
   8  10   4      299.33      249.80     50.55 o 
   9  10   4     2292.48     2358.63    251.03 o 
  10  10   4      221.80      283.09     63.85 o 
  11  10   4        8.36       19.94     36.34 o 
  12  10   4       75.57       86.31     43.70 o 
  13  10   4      907.30      763.95    149.26 o 
 -14  11   4      606.19      343.15    265.25 o 
 -13  11   4       21.37      158.92     94.69 o 
 -12  11   4      415.84      377.09     77.16 o 
 -11  11   4      483.07      436.34     72.87 o 
 -10  11   4      332.89      345.25     67.64 o 
  -9  11   4      518.89      518.71     73.82 o 
  -8  11   4     1182.31     1195.44     87.03 o 
  -7  11   4     1825.97     1809.74    103.60 o 
  -6  11   4        0.69       22.99     34.49 o 
  -5  11   4      375.63      435.12     85.60 o 
  -4  11   4      151.72      104.77     41.70 o 
  -3  11   4      310.19      338.18     66.88 o 
  -2  11   4     1166.45     1160.68     68.74 o 
  -1  11   4     2848.89     2714.19    135.20 o 
   0  11   4     2611.73     2420.00     74.72 o 
   1  11   4     1094.64     1102.84    134.71 o 
   2  11   4        7.84       41.85     24.25 o 
   3  11   4     2705.43     2396.90    119.98 o 
   4  11   4      333.98      360.66     74.52 o 
   5  11   4        2.48       16.21     29.60 o 
   6  11   4       92.67      140.89     37.06 o 
   7  11   4     3073.19     2966.92    118.69 o 
   8  11   4      437.87      455.64     74.19 o 
   9  11   4        0.61        9.46     33.68 o 
  10  11   4        0.59       21.11     35.16 o 
  11  11   4      795.86      823.43    100.49 o 
  12  11   4       22.44       51.49    193.24 o 
 -12  12   4      548.68      509.55     78.47 o 
 -11  12   4       36.00       42.42     72.53 o 
 -10  12   4      275.32      246.08     60.93 o 
  -9  12   4      119.64      180.90     53.11 o 
  -8  12   4      589.18      512.60     77.08 o 
  -7  12   4       49.57       25.17     36.52 o 
  -6  12   4     2466.46     2293.19    173.58 o 
  -5  12   4        1.04       40.91     33.06 o 
  -4  12   4      157.38      162.28     62.35 o 
  -3  12   4      800.84      701.49    126.45 o 
  -2  12   4     1464.87     1475.07    160.58 o 
  -1  12   4      145.34      201.93     36.22 o 
   0  12   4      149.19      220.22     47.95 o 
   1  12   4      108.07      143.99     33.74 o 
   2  12   4     1377.54     1296.78    137.26 o 
   3  12   4       23.30       37.83     53.03 o 
   4  12   4      273.41      215.81     50.78 o 
   5  12   4       23.09       54.97     30.10 o 
   6  12   4     1008.15     1170.81    197.91 o 
   7  12   4       61.96       61.73     48.46 o 
   8  12   4      469.68      388.40    110.19 o 
   9  12   4        1.02       38.64     42.86 o 
  10  12   4      183.98      185.83     71.65 o 
 -11  13   4      206.06      103.98     48.83 o 
 -10  13   4      130.65       39.32     94.28 o 
  -9  13   4        2.08       97.45     43.38 o 
  -8  13   4       69.96       46.12     42.22 o 
  -7  13   4     2201.97     2067.04    122.97 o 
  -6  13   4        2.77        9.06     39.61 o 
  -5  13   4        3.46        3.06     41.47 o 
  -4  13   4      647.05      754.31     76.30 o 
  -3  13   4      427.59      365.71     71.37 o 
  -2  13   4        5.95      -41.81     54.64 o 
  -1  13   4      584.90      617.59     84.71 o 
   0  13   4       80.25      162.13     51.19 o 
   1  13   4     1328.70     1180.32    187.89 o 
   2  13   4        3.12       -5.74     27.73 o 
   3  13   4       10.12        0.32     44.44 o 
   4  13   4      126.41      168.23     42.53 o 
   5  13   4      247.73      324.49     72.49 o 
   6  13   4       42.76       41.05     54.08 o 
   7  13   4     1366.42     1366.91    201.44 o 
   8  13   4       49.47       64.35     47.46 o 
   9  13   4       13.05       65.61     52.09 o 
  -9  14   4      641.52      591.32     76.86 o 
  -8  14   4        1.82       20.08     41.96 o 
  -7  14   4      135.80      190.55     57.95 o 
  -6  14   4     1069.78     1192.18     90.00 o 
  -5  14   4      767.92      797.27     79.59 o 
  -4  14   4        1.75        7.87     70.32 o 
  -3  14   4       67.51       79.87     84.01 o 
  -2  14   4      485.35      367.45    261.74 o 
  -1  14   4      244.05      326.98    133.71 o 
   0  14   4      184.73      295.19     67.24 o 
   1  14   4      430.14      331.38     86.93 o 
   2  14   4      607.39      583.96     90.65 o 
   3  14   4      166.99      130.84     61.52 o 
   4  14   4        4.18        8.73     32.67 o 
   5  14   4        0.65       20.34     82.87 o 
   6  14   4      828.39      750.10    116.05 o 
   7  14   4        2.05        5.47     38.02 o 
  -7  15   4       35.94      160.67     51.28 o 
  -6  15   4       39.94      137.91     49.86 o 
  -5  15   4       82.82       47.35     72.03 o 
  -4  15   4      627.41      704.23    120.16 o 
  -3  15   4        5.58       74.82    120.85 o 
  -2  15   4       20.09       34.45     98.63 o 
  -1  15   4      197.43      219.57    150.55 o 
   0  15   4     1444.25     1274.76    437.86 o 
   1  15   4       18.08      210.05     78.52 o 
   2  15   4      140.49      132.12     92.50 o 
   3  15   4       21.09      -28.88     76.94 o 
   4  15   4      192.18      211.40    198.74 o 
   5  15   4       44.78       74.72     48.47 o 
  -2  16   4      135.31      360.07    391.52 o 
  -1  16   4      138.08      202.43     91.55 o 
   0  16   4        2.51       20.13    467.98 o 
 -17   0   5       49.66      111.45     39.56 o 
 -15   0   5      388.89      389.81     57.80 o 
 -13   0   5     5463.57     5655.26    173.63 o 
 -11   0   5      127.78       56.48     45.74 o 
  -9   0   5      273.26      234.74     33.99 o 
  -7   0   5    19731.32    21221.29    420.14 o 
  -5   0   5     3021.77     3360.42     92.79 o 
  -3   0   5     1728.72     1687.21     55.32 o 
  -1   0   5    11474.25    12747.55    325.49 o 
   1   0   5    22912.02    25151.90    473.49 o 
   3   0   5     5113.85     5019.76    155.99 o 
   5   0   5     3116.93     2848.09    105.30 o 
   7   0   5    11240.97    12282.72    311.21 o 
   9   0   5     2750.67     2513.23    218.88 o 
  11   0   5      276.62      310.50     53.95 o 
  13   0   5      373.80      386.15     69.47 o 
  15   0   5     2347.46     2373.97    141.94 o 
 -18   1   5      365.39      377.52     58.08 o 
 -17   1   5       69.20      119.92     34.63 o 
 -16   1   5      170.35      230.04     32.66 o 
 -15   1   5      963.20      876.38     48.27 o 
 -14   1   5      223.32      230.82     34.59 o 
 -13   1   5     1165.01     1057.32     49.69 o 
 -12   1   5     5835.68     5645.47    136.18 o 
 -11   1   5       37.71       78.38     19.44 o 
 -10   1   5     1458.83     1522.61     50.17 o 
  -9   1   5     1372.93     1343.09     44.64 o 
  -8   1   5    13128.23    13144.52    289.18 o 
  -7   1   5     1034.50      981.62     39.04 o 
  -6   1   5      369.46      324.28     21.06 o 
  -5   1   5      675.75      637.63     23.84 o 
  -4   1   5    20243.60    20745.64    280.38 o 
  -3   1   5     1056.33     1087.10     29.59 o 
  -2   1   5    10465.63    11070.52    157.68 o 
  -1   1   5    15749.45    16700.71    226.37 o 
   0   1   5    13533.42    13113.18    183.99 o 
   1   1   5     3450.52     3730.91     81.58 o 
   2   1   5     4872.25     4868.36     95.93 o 
   3   1   5     1896.87     1826.82     51.76 o 
   4   1   5      685.92      579.28     29.27 o 
   5   1   5      446.90      509.01     42.04 o 
   6   1   5    18662.97    19510.45    462.32 o 
   7   1   5     1236.55     1158.21     47.35 o 
   8   1   5     1724.08     1654.08     62.77 o 
   9   1   5     1971.39     1782.01    111.48 o 
  10   1   5       45.34       51.45     21.58 o 
  11   1   5      491.34      483.80     58.28 o 
  12   1   5      224.26      257.18     36.40 o 
  13   1   5       58.51       60.36     29.54 o 
  14   1   5     2636.75     2767.62    105.65 o 
  15   1   5       14.94      -29.18     31.92 o 
  16   1   5       14.07       16.44     34.33 o 
 -18   2   5      275.89      321.95     68.38 o 
 -17   2   5      165.93      205.58     50.40 o 
 -16   2   5      223.49      262.95     42.41 o 
 -15   2   5      126.99      154.39     29.09 o 
 -14   2   5     1786.39     1650.67     62.40 o 
 -13   2   5     3060.45     3207.75     86.86 o 
 -12   2   5      720.51      749.85     39.99 o 
 -11   2   5      433.27      488.67     33.04 o 
 -10   2   5     2217.28     2043.68     58.32 o 
  -9   2   5      866.26      861.34     35.07 o 
  -8   2   5      205.66      216.91     27.05 o 
  -7   2   5    11617.23    12667.72    210.13 o 
  -6   2   5     4089.53     4143.79     76.83 o 
  -5   2   5      100.89      141.19     12.05 o 
  -4   2   5       71.56       63.61     14.34 o 
  -3   2   5     7969.63     8160.46    143.41 o 
  -2   2   5    21202.86    23744.02    314.99 o 
  -1   2   5     9172.75     9622.59    141.62 o 
   0   2   5    21554.34    22763.91    363.99 o 
   1   2   5     6401.96     6520.52    117.45 o 
   2   2   5      412.79      382.36     32.07 o 
   3   2   5      772.69      791.93     43.83 o 
   4   2   5       20.28       71.81     13.04 o 
   5   2   5     1526.72     1370.03     52.36 o 
   6   2   5     5549.65     5656.49    114.56 o 
   7   2   5       71.32       68.46     19.03 o 
   8   2   5     4007.81     3877.11     95.70 o 
   9   2   5     1538.87     1520.82     69.35 o 
  10   2   5      202.87      239.54     37.05 o 
  11   2   5      465.07      481.65     47.98 o 
  12   2   5     1330.36     1202.12    146.02 o 
  13   2   5      993.92      927.03     80.79 o 
  14   2   5      198.00      210.16     45.39 o 
  15   2   5      402.49      435.11     55.67 o 
  16   2   5      698.97      725.92     85.29 o 
 -18   3   5      137.49      152.12     45.76 o 
 -17   3   5       64.90      100.01     41.87 o 
 -16   3   5       14.60       46.72     38.43 o 
 -15   3   5     2644.20     2490.42    118.16 o 
 -14   3   5      431.47      398.27     69.86 o 
 -13   3   5      865.99      898.39     69.25 o 
 -12   3   5      645.08      619.12     46.02 o 
 -11   3   5     2534.00     2524.68     68.29 o 
 -10   3   5      707.06      705.25     33.74 o 
  -9   3   5     4469.78     4171.43     86.92 o 
  -8   3   5      345.24      349.43     25.88 o 
  -7   3   5    10120.12    10228.06    158.55 o 
  -6   3   5      588.26      623.85     44.55 o 
  -5   3   5    10293.05    10201.57    183.63 o 
  -4   3   5      635.25      679.20     30.45 o 
  -3   3   5    20049.79    21022.19    325.72 o 
  -2   3   5     3416.05     3925.56     83.91 o 
  -1   3   5    63679.28    70303.37    933.17 o 
   0   3   5     2137.77     2176.87     53.69 o 
   1   3   5       93.41       93.52     14.08 o 
   2   3   5     4976.16     5403.78    105.97 o 
   3   3   5    10128.68     9753.72    170.78 o 
   4   3   5      365.29      339.01     29.74 o 
   5   3   5      167.86      222.91     32.21 o 
   6   3   5        7.21       46.97     16.11 o 
   7   3   5    18346.10    19334.54    303.01 o 
   8   3   5      359.48      385.79     36.42 o 
   9   3   5      525.52      573.93     44.57 o 
  10   3   5      220.21      211.71     33.28 o 
  11   3   5     1838.59     1796.06    141.72 o 
  12   3   5      215.24      241.23     37.86 o 
  13   3   5     1711.93     1611.93    201.86 o 
  14   3   5        4.73       85.38     34.57 o 
  15   3   5      674.55      709.85     83.61 o 
  16   3   5       77.90      122.67     47.31 o 
 -18   4   5       34.77      100.76     42.98 o 
 -17   4   5       70.08       94.82     41.98 o 
 -16   4   5        1.67       12.28     48.01 o 
 -15   4   5      324.97      294.53     57.46 o 
 -14   4   5     4092.40     3996.79    150.28 o 
 -13   4   5      973.63     1052.19     76.75 o 
 -12   4   5       32.05       75.45     25.66 o 
 -11   4   5      709.55      718.63     45.05 o 
 -10   4   5      306.59      329.79     34.19 o 
  -9   4   5      291.20      317.11     33.60 o 
  -8   4   5     4127.13     4084.07    100.22 o 
  -7   4   5     5501.95     5525.28    119.13 o 
  -6   4   5    10642.78    10794.98    193.81 o 
  -5   4   5     2352.09     2429.98     65.48 o 
  -4   4   5      284.56      270.17     28.82 o 
  -3   4   5      648.72      589.85     21.07 o 
  -2   4   5     1341.98     1281.01     41.67 o 
  -1   4   5      237.61      252.16     31.34 o 
   0   4   5    12633.14    12573.60    203.14 o 
   1   4   5     6839.13     6640.34    123.83 o 
   2   4   5     2257.41     2350.45     62.05 o 
   3   4   5      474.07      421.46     44.87 o 
   4   4   5      139.10      163.65     23.37 o 
   5   4   5     3196.26     3084.31    104.54 o 
   6   4   5      288.56      305.77     27.80 o 
   7   4   5     1487.38     1406.67     87.33 o 
   8   4   5     9153.70     9034.70    174.91 o 
   9   4   5     1297.47     1228.12     88.12 o 
  10   4   5      142.98      174.24     32.83 o 
  11   4   5       54.73       48.28     24.73 o 
  12   4   5     2371.92     2159.27     84.67 o 
  13   4   5      529.17      559.60    103.14 o 
  14   4   5      675.12      602.48     78.07 o 
  15   4   5       72.50      100.92     51.24 o 
 -18   5   5        0.22       97.26    107.14 o 
 -17   5   5      116.28      200.63     70.51 o 
 -16   5   5      639.20      603.77     78.86 o 
 -15   5   5      171.96      178.17     54.61 o 
 -14   5   5      492.86      465.82     78.21 o 
 -13   5   5      140.61      173.36     48.02 o 
 -12   5   5     1728.04     1738.24    108.12 o 
 -11   5   5      321.12      391.25     54.95 o 
 -10   5   5      376.92      473.83     38.57 o 
  -9   5   5      246.38      241.32     26.51 o 
  -8   5   5     7417.00     7201.21    148.68 o 
  -7   5   5     3452.90     3601.87     89.44 o 
  -6   5   5      227.41      228.24     26.74 o 
  -5   5   5     1166.66     1122.97     45.45 o 
  -4   5   5     2041.97     1758.38     53.99 o 
  -3   5   5     1116.66     1126.21     74.57 o 
  -2   5   5     5110.35     5304.52    100.58 o 
  -1   5   5    10373.95    10539.60    175.59 o 
   0   5   5     5482.02     5252.93    103.29 o 
   1   5   5       13.54       50.09     26.35 o 
   2   5   5     5887.61     6007.53    119.67 o 
   3   5   5       31.23       17.97     16.50 o 
   4   5   5     4561.54     4610.30     95.92 o 
   5   5   5      439.53      406.00     28.86 o 
   6   5   5    10435.46    10601.28    184.71 o 
   7   5   5     4293.97     4239.08     98.65 o 
   8   5   5        5.97       16.04     19.10 o 
   9   5   5       12.37       11.43     34.68 o 
  10   5   5      885.24      966.49     78.84 o 
  11   5   5      275.76      218.52     46.55 o 
  12   5   5      179.81      144.58     47.13 o 
  13   5   5     1090.17     1136.66    123.48 o 
  14   5   5     1018.53     1135.99    461.66 o 
  15   5   5       94.86      113.80     42.53 o 
 -17   6   5      213.31      207.54     70.04 o 
 -16   6   5      269.50      280.59     65.64 o 
 -15   6   5      167.27      176.27     71.40 o 
 -14   6   5       38.06       95.86     45.52 o 
 -13   6   5     3762.98     3594.73    148.33 o 
 -12   6   5      664.02      610.60     73.74 o 
 -11   6   5      686.59      757.26     66.20 o 
 -10   6   5       40.95       50.15     28.10 o 
  -9   6   5     2718.71     2543.98    119.85 o 
  -8   6   5     2112.52     2040.36     62.21 o 
  -7   6   5     3297.59     3097.65    113.63 o 
  -6   6   5     1860.62     1776.27     56.10 o 
  -5   6   5     1677.85     1678.66     55.83 o 
  -4   6   5     1606.87     1574.39     47.91 o 
  -3   6   5      917.80      874.83     44.31 o 
  -2   6   5      545.81      570.77     65.60 o 
  -1   6   5      997.27      965.04     72.53 o 
   0   6   5      142.81      151.23     21.79 o 
   1   6   5     2311.51     2149.02     86.75 o 
   2   6   5      365.01      329.89     42.90 o 
   3   6   5      548.02      624.61     96.96 o 
   4   6   5     1654.62     1659.58     51.24 o 
   5   6   5     4162.33     4156.39     92.66 o 
   6   6   5     1542.89     1417.98     55.21 o 
   7   6   5     2534.83     2563.39     73.80 o 
   8   6   5      143.64      210.51     33.22 o 
   9   6   5      398.76      462.06    103.33 o 
  10   6   5      141.78      133.54     47.42 o 
  11   6   5       49.88       77.67     33.54 o 
  12   6   5       12.22       10.37     36.43 o 
  13   6   5      365.56      340.26     56.38 o 
  14   6   5        1.44       58.85     40.74 o 
  15   6   5      988.10     1262.17    128.49 o 
 -17   7   5       35.59       82.49     47.99 o 
 -16   7   5      484.84      561.34     80.21 o 
 -15   7   5      220.44      230.56     60.25 o 
 -14   7   5     1211.67     1289.52    107.17 o 
 -13   7   5      128.17      127.55     50.57 o 
 -12   7   5     2266.42     2326.79    118.58 o 
 -11   7   5      886.09      899.69     74.75 o 
 -10   7   5      512.04      449.56     60.70 o 
  -9   7   5        3.50       22.78     42.35 o 
  -8   7   5     7032.48     6765.07    208.20 o 
  -7   7   5      183.33      201.75     44.21 o 
  -6   7   5      104.94      164.76     26.38 o 
  -5   7   5      265.89      329.35     22.06 o 
  -4   7   5     5177.34     5002.48    128.65 o 
  -3   7   5     1093.64     1241.70     40.79 o 
  -2   7   5       56.36       87.46     18.34 o 
  -1   7   5      673.25      632.27    100.08 o 
   0   7   5    13856.03    13150.67    221.16 o 
   1   7   5     1004.78     1015.16     87.49 o 
   2   7   5     1823.64     1740.08     71.96 o 
   3   7   5      443.17      429.50     57.47 o 
   4   7   5     6829.24     6718.78    129.21 o 
   5   7   5        8.26       52.17     20.00 o 
   6   7   5     8514.84     8204.61    154.04 o 
   7   7   5      171.08      137.61     33.40 o 
   8   7   5      113.76      150.25     37.20 o 
   9   7   5       22.81       60.53     35.43 o 
  10   7   5      160.66      180.71     41.97 o 
  11   7   5        1.85        1.52     28.59 o 
  12   7   5      232.86      203.97     46.46 o 
  13   7   5      128.76       95.90     69.59 o 
  14   7   5      816.08      778.70    164.06 o 
 -16   8   5      224.14      325.27     63.38 o 
 -15   8   5      348.99      380.10     70.06 o 
 -14   8   5     2006.02     1888.98    118.13 o 
 -13   8   5     1783.03     1776.53    169.19 o 
 -12   8   5      833.07      823.40     78.95 o 
 -11   8   5      169.81      130.79     63.27 o 
 -10   8   5     1693.93     1427.94     90.19 o 
  -9   8   5       41.51       -1.27     35.77 o 
  -8   8   5        3.82       27.96     28.49 o 
  -7   8   5     7355.27     7561.83    208.29 o 
  -6   8   5    11941.48    11537.27    290.22 o 
  -5   8   5      485.02      528.48     56.04 o 
  -4   8   5     2096.78     2054.02     54.39 o 
  -3   8   5      232.02      244.79     27.17 o 
  -2   8   5     3263.30     3435.68    100.90 o 
  -1   8   5      109.58      144.15     21.30 o 
   0   8   5     1113.00     1173.93     81.81 o 
   1   8   5     7025.54     6727.82    135.93 o 
   2   8   5     4468.42     4474.32    133.04 o 
   3   8   5      799.49      755.06     90.34 o 
   4   8   5      309.16      340.05     43.11 o 
   5   8   5      629.79      674.85     67.29 o 
   6   8   5       12.96       -1.26     27.45 o 
   7   8   5     3023.08     2676.04    106.02 o 
   8   8   5      676.37      670.11    112.09 o 
   9   8   5      398.84      340.22     56.38 o 
  10   8   5       92.50      162.10     41.64 o 
  11   8   5        0.87      -30.06     30.06 o 
  12   8   5      230.18      234.30     49.24 o 
  13   8   5       95.86       79.76     41.84 o 
  14   8   5       11.55       -3.85     43.64 o 
 -15   9   5      670.38      781.37     96.20 o 
 -14   9   5      174.68      188.13     51.73 o 
 -13   9   5      583.36      583.86    112.32 o 
 -12   9   5      204.75      167.59     57.97 o 
 -11   9   5      394.55      444.76     67.73 o 
 -10   9   5       68.30       42.43     39.97 o 
  -9   9   5     1555.93     1488.99     90.80 o 
  -8   9   5      212.40      192.04     50.55 o 
  -7   9   5      425.15      390.18    103.57 o 
  -6   9   5     2189.33     2108.64     99.11 o 
  -5   9   5     4598.84     4499.14    149.61 o 
  -4   9   5       73.14      107.47     25.35 o 
  -3   9   5      130.51      175.57     39.26 o 
  -2   9   5       67.18      130.74     36.50 o 
  -1   9   5    16102.00    16323.20    272.97 o 
   0   9   5       80.92      117.21     46.96 o 
   1   9   5      199.32      265.51     36.96 o 
   2   9   5      337.82      324.80     49.87 o 
   3   9   5     3307.74     3247.51     89.44 o 
   4   9   5      964.01      928.31    121.24 o 
   5   9   5      837.04      834.39    102.84 o 
   6   9   5     1140.06     1042.51    118.97 o 
   7   9   5     5231.06     5146.93    159.30 o 
   8   9   5      222.25      270.51     47.85 o 
   9   9   5      480.16      458.34     60.47 o 
  10   9   5       49.31       52.58     38.69 o 
  11   9   5      349.10      319.36     94.47 o 
  12   9   5       74.87      113.99     43.56 o 
  13   9   5      870.91      859.40    137.76 o 
 -14  10   5      856.66      981.92     86.43 o 
 -13  10   5        2.79       86.77     48.17 o 
 -12  10   5       16.42       53.88     44.83 o 
 -11  10   5      369.67      344.67     67.22 o 
 -10  10   5      289.30      295.23     68.78 o 
  -9  10   5      135.04      127.30     45.82 o 
  -8  10   5      430.88      591.43     67.96 o 
  -7  10   5       24.71       59.86     39.82 o 
  -6  10   5     1054.32      940.36     74.29 o 
  -5  10   5      386.70      463.98     88.14 o 
  -4  10   5      541.28      512.55     83.41 o 
  -3  10   5     1996.34     2096.30    161.69 o 
  -2  10   5     2174.00     2118.43    180.24 o 
  -1  10   5        0.15       44.15     18.61 o 
   0  10   5     5570.96     5316.67    147.48 o 
   1  10   5      190.14      229.09     30.90 o 
   2  10   5      262.88      338.29     30.45 o 
   3  10   5      316.93      318.39     66.15 o 
   4  10   5      758.75      744.49    113.35 o 
   5  10   5      956.89      904.38     97.99 o 
   6  10   5      507.16      553.07     66.15 o 
   7  10   5      138.49      143.55     39.65 o 
   8  10   5     2995.09     2970.96    122.07 o 
   9  10   5      333.07      335.87     59.11 o 
  10  10   5        4.61        1.10     32.81 o 
  11  10   5      261.10      324.29     67.53 o 
  12  10   5      610.48      616.54     74.72 o 
 -13  11   5       52.04       96.96     57.22 o 
 -12  11   5      237.13      285.35     61.71 o 
 -11  11   5       99.08       89.09     59.91 o 
 -10  11   5       98.57       55.22     44.66 o 
  -9  11   5      226.16      227.66     57.47 o 
  -8  11   5     1041.30      973.23     80.76 o 
  -7  11   5     1642.86     1484.09    118.75 o 
  -6  11   5      188.67      174.19     57.32 o 
  -5  11   5       93.93       69.61     34.23 o 
  -4  11   5     1078.81     1173.37     86.50 o 
  -3  11   5     1443.57     1442.03    190.67 o 
  -2  11   5     2002.20     1935.64    133.21 o 
  -1  11   5     2412.49     2321.42    182.00 o 
   0  11   5      413.60      396.89    127.20 o 
   1  11   5       28.38       15.51     29.40 o 
   2  11   5     1855.42     1462.71    204.54 o 
   3  11   5      233.18      272.56     43.93 o 
   4  11   5      270.72      319.31     46.78 o 
   5  11   5      294.06      211.69     77.04 o 
   6  11   5     2091.42     1886.58    102.46 o 
   7  11   5      940.74      884.70    130.81 o 
   8  11   5       69.07       89.66     38.29 o 
   9  11   5       85.69       76.95     41.27 o 
  10  11   5      981.33      925.89    140.88 o 
  11  11   5       87.20      148.48     42.73 o 
 -12  12   5       37.95       69.85     49.38 o 
 -11  12   5        5.57      -17.50     37.18 o 
 -10  12   5       12.13       63.85     40.34 o 
  -9  12   5      858.42      833.38     87.13 o 
  -8  12   5      204.96      154.13     53.45 o 
  -7  12   5     1521.69     1570.53    100.64 o 
  -6  12   5      445.05      426.66     68.00 o 
  -5  12   5     2136.35     2070.61    107.71 o 
  -4  12   5      513.42      424.31     81.11 o 
  -3  12   5      324.82      402.05     93.29 o 
  -2  12   5       90.97       90.32     78.07 o 
  -1  12   5       82.78       21.65     49.41 o 
   0  12   5       12.91       50.86     38.16 o 
   1  12   5     2051.14     1947.99    149.84 o 
   2  12   5        0.89       -8.01     46.63 o 
   3  12   5      354.08      436.35    141.56 o 
   4  12   5      399.46      464.60     56.73 o 
   5  12   5      716.71      681.72    146.87 o 
   6  12   5       52.38       99.48     52.76 o 
   7  12   5      156.84      172.14     45.09 o 
   8  12   5       23.40       76.01     44.41 o 
   9  12   5      835.27      977.81     89.31 o 
  10  12   5       32.13       20.67     37.21 o 
 -11  13   5      275.61      334.49    125.26 o 
 -10  13   5      232.41      317.70     79.10 o 
  -9  13   5      249.50      257.81     60.04 o 
  -8  13   5     1421.81     1415.80    101.44 o 
  -7  13   5       11.99       45.36     42.65 o 
  -6  13   5       10.40        5.25     46.62 o 
  -5  13   5       56.81       14.44     43.68 o 
  -4  13   5     1012.57      935.04     87.81 o 
  -3  13   5       41.25      134.30     72.79 o 
  -2  13   5       54.88      -29.04    159.73 o 
  -1  13   5       99.06       89.94     79.60 o 
   0  13   5     2596.78     2708.43    136.18 o 
   1  13   5      159.53      118.23     52.69 o 
   2  13   5       74.75      104.89     52.13 o 
   3  13   5      275.49      309.73     94.24 o 
   4  13   5      521.46      627.57     92.68 o 
   5  13   5       80.91      109.45     38.11 o 
   6  13   5     1171.62     1182.26    176.07 o 
   7  13   5       25.93      127.17     83.09 o 
   8  13   5      315.00      319.51     63.95 o 
   9  13   5        9.68     -214.94    214.94 o 
  -9  14   5        0.38       37.19     44.25 o 
  -8  14   5       44.60       60.01     39.74 o 
  -7  14   5      498.00      627.65     83.10 o 
  -6  14   5      505.30      572.20     75.58 o 
  -5  14   5       14.84       58.79     39.30 o 
  -4  14   5        5.95       68.68     45.69 o 
  -3  14   5       19.50      111.36     71.08 o 
  -2  14   5      615.02      619.25    133.41 o 
  -1  14   5       13.04      126.35    118.85 o 
   0  14   5       87.66      -35.05     60.52 o 
   1  14   5     1219.48     1039.55    182.00 o 
   2  14   5      463.13      464.79     80.65 o 
   3  14   5        2.35       52.64    117.08 o 
   4  14   5       10.70       22.59     36.97 o 
   5  14   5      365.82      344.38     56.95 o 
   6  14   5       61.36      155.53     59.95 o 
   7  14   5      487.61      509.68    115.03 o 
  -7  15   5       88.76      165.73    276.88 o 
  -6  15   5       46.87      126.98     74.10 o 
  -5  15   5      616.33      742.56    123.28 o 
  -4  15   5        2.49      112.91     63.28 o 
  -3  15   5        7.95      -20.90    135.90 o 
  -2  15   5        3.92     -106.84    182.16 o 
  -1  15   5     1080.18     1000.76    285.75 o 
   0  15   5      241.48      319.03    164.75 o 
   1  15   5       54.52       47.04     65.68 o 
   2  15   5      120.68      138.93     77.48 o 
   3  15   5      438.10      389.86    128.98 o 
   4  15   5       45.14       90.92     85.51 o 
 -18   0   6      451.40      507.77     97.09 o 
 -16   0   6      740.64      800.15     67.22 o 
 -14   0   6     7215.16     6831.67    202.25 o 
 -12   0   6      156.44      205.82     39.89 o 
 -10   0   6    10833.01    10477.01    319.13 o 
  -8   0   6      120.28      108.92     25.64 o 
  -6   0   6    31362.99    33347.00    631.39 o 
  -4   0   6     3963.63     4207.72    109.06 o 
  -2   0   6    15260.86    15861.59    310.75 o 
   0   0   6     1517.81     1502.46     70.80 o 
   2   0   6    15049.07    15757.95    355.45 o 
   4   0   6     5108.97     5445.17    160.55 o 
   6   0   6      721.90      846.67    102.07 o 
   8   0   6     5279.83     5351.26    364.45 o 
  10   0   6      343.15      391.56     71.62 o 
  12   0   6        1.84       29.86     35.51 o 
  14   0   6     2255.88     2145.70    131.92 o 
 -18   1   6      264.17      304.87     74.75 o 
 -17   1   6       17.12       85.06     55.67 o 
 -16   1   6      177.43      198.11     38.83 o 
 -15   1   6     1045.63     1053.81     56.61 o 
 -14   1   6     1710.94     1711.58     81.39 o 
 -13   1   6     6901.15     7017.55    253.87 o 
 -12   1   6      698.44      694.03     40.20 o 
 -11   1   6      404.87      415.35     39.09 o 
 -10   1   6      925.02      897.27     38.90 o 
  -9   1   6     2661.06     2706.46     67.10 o 
  -8   1   6     2338.01     2102.43     55.41 o 
  -7   1   6      694.16      753.66     36.30 o 
  -6   1   6       48.99       50.12     11.74 o 
  -5   1   6    20978.02    21956.57    297.21 o 
  -4   1   6      247.85      259.95     17.04 o 
  -3   1   6     3684.90     3846.55     71.39 o 
  -2   1   6     1598.03     1536.28     38.59 o 
  -1   1   6     4889.37     4740.13     82.54 o 
   0   1   6      343.19      325.98     17.99 o 
   1   1   6    17442.99    18001.03    263.34 o 
   2   1   6       67.27       47.17     14.43 o 
   3   1   6     7138.46     6786.56    130.00 o 
   4   1   6      468.48      587.70     51.66 o 
   5   1   6     4104.81     4313.54    100.66 o 
   6   1   6     1749.66     1723.44     60.79 o 
   7   1   6     1544.16     1339.46     56.10 o 
   8   1   6      157.43      132.95     26.78 o 
   9   1   6     2792.63     2793.53     89.18 o 
  10   1   6       20.41        9.57     28.17 o 
  11   1   6      537.09      488.95     66.16 o 
  12   1   6        2.00        8.51     26.10 o 
  13   1   6     1251.54     1217.78     68.74 o 
  14   1   6       13.89       21.15     35.38 o 
  15   1   6       13.08      -21.05     33.28 o 
 -18   2   6       65.92       95.77     42.90 o 
 -17   2   6       72.69      131.90     65.96 o 
 -16   2   6      153.14      170.57     37.17 o 
 -15   2   6     1752.27     1681.93     76.52 o 
 -14   2   6     4234.79     4118.04    145.41 o 
 -13   2   6     5534.40     5455.82    134.81 o 
 -12   2   6     1308.10     1356.05     51.89 o 
 -11   2   6      967.33      955.52     41.66 o 
 -10   2   6       74.24       84.47     27.38 o 
  -9   2   6     1353.37     1361.41     50.59 o 
  -8   2   6    11689.59    11974.09    274.15 o 
  -7   2   6    20944.18    21777.18    304.95 o 
  -6   2   6      842.48      759.37     27.46 o 
  -5   2   6     3376.14     3376.75     64.59 o 
  -4   2   6     1775.09     1830.71     41.87 o 
  -3   2   6     5200.54     5100.95     87.06 o 
  -2   2   6     1235.45     1315.21     35.61 o 
  -1   2   6       60.55       79.73     11.70 o 
   0   2   6    13731.95    14674.50    217.77 o 
   1   2   6    27734.68    28287.67    418.03 o 
   2   2   6     1852.42     1820.86     61.38 o 
   3   2   6      305.24      248.79     34.12 o 
   4   2   6     4921.24     4613.46    102.99 o 
   5   2   6     6761.17     6460.64    133.80 o 
   6   2   6      347.39      357.43     38.24 o 
   7   2   6     4651.54     4407.49    222.83 o 
   8   2   6     7604.23     7277.84    147.86 o 
   9   2   6      372.83      387.18     41.19 o 
  10   2   6       58.92       60.11     32.58 o 
  11   2   6      965.69      967.70     72.06 o 
  12   2   6     1942.63     1793.86    106.11 o 
  13   2   6       93.61      145.33     37.47 o 
  14   2   6      390.19      511.63     59.10 o 
  15   2   6      924.94      915.58     71.64 o 
 -18   3   6       80.97       80.88     46.38 o 
 -17   3   6       10.31       18.58     70.50 o 
 -16   3   6      847.85      759.94     75.43 o 
 -15   3   6       61.96      116.74     44.81 o 
 -14   3   6      496.13      515.75     53.79 o 
 -13   3   6      251.72      319.76     44.61 o 
 -12   3   6     1459.62     1507.78     67.22 o 
 -11   3   6       60.63       51.61     18.33 o 
 -10   3   6     3042.22     2921.65     82.29 o 
  -9   3   6      552.00      582.10     38.60 o 
  -8   3   6    10026.66     9882.15    159.21 o 
  -7   3   6      705.63      730.13     43.35 o 
  -6   3   6    18087.84    17488.02    288.24 o 
  -5   3   6     2180.69     2049.23     60.27 o 
  -4   3   6        6.20       13.14     11.51 o 
  -3   3   6      702.53      752.66     35.18 o 
  -2   3   6    38402.77    39665.97    539.82 o 
  -1   3   6      233.01      299.69     20.76 o 
   0   3   6    10632.25    11505.66    190.37 o 
   1   3   6     2869.07     2988.68     75.96 o 
   2   3   6    23898.15    24882.18    377.92 o 
   3   3   6     4569.69     4019.98     92.22 o 
   4   3   6       25.76       18.48     19.47 o 
   5   3   6        2.84       17.82     22.10 o 
   6   3   6    22764.09    24400.06    507.45 o 
   7   3   6       21.92       40.66     18.78 o 
   8   3   6      619.31      700.54     57.62 o 
   9   3   6       24.15       18.08     21.30 o 
  10   3   6     3157.83     2803.72    148.85 o 
  11   3   6        5.74       -0.98     23.36 o 
  12   3   6      374.17      390.41     45.49 o 
  13   3   6        2.03       10.32     29.40 o 
  14   3   6     1758.54     1839.24     99.37 o 
  15   3   6       13.47       30.76     40.21 o 
 -18   4   6       64.24       50.21     39.24 o 
 -17   4   6      203.01      150.65     52.24 o 
 -16   4   6      188.26      236.17     54.63 o 
 -15   4   6      480.73      473.52     64.89 o 
 -14   4   6      409.30      376.71     62.77 o 
 -13   4   6     1068.51     1087.41     77.65 o 
 -12   4   6     1310.74     1245.22     60.55 o 
 -11   4   6       80.62      111.13     26.85 o 
 -10   4   6      803.63      776.46     39.30 o 
  -9   4   6     1243.81     1244.50     41.09 o 
  -8   4   6     1873.14     1850.55     63.94 o 
  -7   4   6    13190.36    13198.24    233.09 o 
  -6   4   6     5175.52     4983.76    113.37 o 
  -5   4   6       10.27       47.69     15.81 o 
  -4   4   6     5148.00     5111.65    109.17 o 
  -3   4   6      352.51      358.13     31.41 o 
  -2   4   6     1287.49     1263.82     44.80 o 
  -1   4   6      855.76      889.88     51.26 o 
   0   4   6     9173.88     9001.60    158.28 o 
   1   4   6    22697.13    24024.91    365.71 o 
   2   4   6       44.71       42.49     16.85 o 
   3   4   6      935.70      807.51     37.37 o 
   4   4   6     3200.04     3002.91     80.52 o 
   5   4   6     5026.33     5159.78    107.15 o 
   6   4   6       45.56      125.96     25.08 o 
   7   4   6     3465.52     3420.99     95.60 o 
   8   4   6     3823.83     3666.13    102.90 o 
   9   4   6     2007.13     1951.55    127.24 o 
  10   4   6      125.09      188.33     33.19 o 
  11   4   6      454.17      384.65     45.72 o 
  12   4   6     1174.05     1181.14     64.03 o 
  13   4   6       20.53       25.53     38.93 o 
  14   4   6      180.11      198.46     51.76 o 
  15   4   6     1352.82     1370.45    155.71 o 
 -18   5   6      148.03      351.10    146.44 o 
 -17   5   6        1.98       58.83     40.48 o 
 -16   5   6      142.63      220.87     53.27 o 
 -15   5   6      480.54      553.03     76.11 o 
 -14   5   6      156.43      199.99     59.40 o 
 -13   5   6     2358.17     2258.70    111.53 o 
 -12   5   6     1620.98     1652.86     94.14 o 
 -11   5   6      434.99      453.00     60.13 o 
 -10   5   6     2395.79     2275.74     75.61 o 
  -9   5   6      785.56      756.07     42.65 o 
  -8   5   6     2856.75     2783.58     79.67 o 
  -7   5   6      169.42      198.38     26.79 o 
  -6   5   6     2311.21     2283.09     68.35 o 
  -5   5   6     7800.69     8038.40    166.98 o 
  -4   5   6     6033.17     6293.64    129.48 o 
  -3   5   6      525.08      482.77     33.31 o 
  -2   5   6     5979.06     5900.90    108.23 o 
  -1   5   6     5347.46     5267.88    104.84 o 
   0   5   6      724.28      881.87     87.49 o 
   1   5   6     4843.19     4708.11    101.27 o 
   2   5   6     2106.46     1974.10     59.85 o 
   3   5   6     1424.09     1362.74     44.76 o 
   4   5   6      701.90      736.14     66.10 o 
   5   5   6     1030.50     1009.09     41.19 o 
   6   5   6       86.86       82.38     20.30 o 
   7   5   6     1864.96     1901.90    147.76 o 
   8   5   6      963.06      994.91     90.85 o 
   9   5   6      535.78      606.45     54.15 o 
  10   5   6       33.45       25.84     23.76 o 
  11   5   6     1186.37     1104.16     94.24 o 
  12   5   6       62.06       50.30     42.59 o 
  13   5   6      789.31      732.57     80.90 o 
  14   5   6        9.86       51.67     89.66 o 
  15   5   6        1.30      -11.11     69.31 o 
 -17   6   6        1.55       28.43     39.20 o 
 -16   6   6       49.19      109.28     49.18 o 
 -15   6   6        0.13       40.43     42.58 o 
 -14   6   6     4859.83     4603.27    175.93 o 
 -13   6   6      170.18      128.60     46.47 o 
 -12   6   6      178.46      178.48     47.21 o 
 -11   6   6       80.95       72.69     35.49 o 
 -10   6   6      323.66      348.51     53.21 o 
  -9   6   6      150.92      201.06     40.96 o 
  -8   6   6        2.11       27.53     24.09 o 
  -7   6   6      669.36      721.05     38.48 o 
  -6   6   6    12450.46    12775.80    230.64 o 
  -5   6   6      541.30      606.67     52.74 o 
  -4   6   6      702.94      729.69     26.88 o 
  -3   6   6       13.05       19.94     10.91 o 
  -2   6   6     2906.15     2619.71     63.89 o 
  -1   6   6       53.70       53.34     14.17 o 
   0   6   6     9101.50     8804.71    163.04 o 
   1   6   6      559.69      562.35     56.51 o 
   2   6   6     2155.37     1926.58     59.66 o 
   3   6   6       69.91      101.24     30.39 o 
   4   6   6      614.28      648.88     53.35 o 
   5   6   6      546.32      558.50     64.13 o 
   6   6   6        4.29       29.41     19.65 o 
   7   6   6      595.81      639.50     55.26 o 
   8   6   6     2822.45     2880.54     90.09 o 
   9   6   6       59.51       37.03     31.07 o 
  10   6   6      263.18      252.31     55.57 o 
  11   6   6       34.65       89.39     36.08 o 
  12   6   6      822.16      753.06    194.91 o 
  13   6   6        2.92       -1.18     44.41 o 
  14   6   6      499.91      327.11     69.29 o 
 -17   7   6       19.21      123.62     66.00 o 
 -16   7   6      214.85      208.37    124.36 o 
 -15   7   6      682.33      632.35     86.05 o 
 -14   7   6        0.83      -17.63     41.94 o 
 -13   7   6     1936.61     1961.05    180.06 o 
 -12   7   6      274.25      298.89     59.95 o 
 -11   7   6        4.51       38.28     36.31 o 
 -10   7   6      128.74      219.90     47.70 o 
  -9   7   6     1859.27     1952.93    147.32 o 
  -8   7   6       61.67       61.03     33.52 o 
  -7   7   6     1593.75     1638.77     99.09 o 
  -6   7   6     1076.42     1051.37     43.34 o 
  -5   7   6     4696.99     4848.88    119.63 o 
  -4   7   6      934.31      974.35     33.99 o 
  -3   7   6      460.09      477.41     26.43 o 
  -2   7   6       11.83       22.15     21.70 o 
  -1   7   6    16618.85    16213.13    264.52 o 
   0   7   6       45.47       77.95     24.52 o 
   1   7   6     4741.80     4298.51     99.26 o 
   2   7   6      887.24      787.05     58.35 o 
   3   7   6      362.88      405.72     56.55 o 
   4   7   6      211.88      262.47     35.79 o 
   5   7   6     4451.14     4379.60    107.88 o 
   6   7   6      530.34      552.22     64.55 o 
   7   7   6     2093.01     2186.55     74.02 o 
   8   7   6        7.96       19.26     27.03 o 
   9   7   6      580.74      525.90     81.83 o 
  10   7   6       27.17       21.60     30.67 o 
  11   7   6      336.44      311.85     53.59 o 
  12   7   6        7.57       62.21     47.72 o 
  13   7   6     1077.11     1023.59    142.65 o 
  14   7   6        0.18      -28.00     33.15 o 
 -16   8   6        1.74      145.33     45.75 o 
 -15   8   6      414.63      514.75     77.25 o 
 -14   8   6     1315.35     1316.19    100.68 o 
 -13   8   6      240.92      227.40     62.20 o 
 -12   8   6      306.90      302.53     63.20 o 
 -11   8   6      809.52      803.51     76.30 o 
 -10   8   6        4.15       36.54     34.43 o 
  -9   8   6      499.08      509.90     67.63 o 
  -8   8   6     1603.86     1662.36     90.27 o 
  -7   8   6     6161.80     5871.67    208.82 o 
  -6   8   6     3264.07     3115.19    122.17 o 
  -5   8   6       38.71       45.31     30.78 o 
  -4   8   6      739.06      749.98     55.01 o 
  -3   8   6     2728.40     2665.54     68.74 o 
  -2   8   6      777.16      781.64     70.32 o 
  -1   8   6      437.22      410.73     56.90 o 
   0   8   6    12192.80    11846.57    210.24 o 
   1   8   6     6145.63     5793.84    124.85 o 
   2   8   6      393.69      436.34     41.56 o 
   3   8   6      130.70      137.65     53.14 o 
   4   8   6      148.99      173.77     23.42 o 
   5   8   6      108.18      115.79     38.55 o 
   6   8   6       18.10       24.83     34.71 o 
   7   8   6     1315.99     1294.29    139.08 o 
   8   8   6     2314.44     2200.33    119.09 o 
   9   8   6      748.40      734.14    125.18 o 
  10   8   6       94.36      141.43     43.09 o 
  11   8   6      328.77      252.41     65.36 o 
  12   8   6      368.62      312.75     59.54 o 
  13   8   6        0.07       13.05     35.17 o 
 -15   9   6        6.90       34.75     45.77 o 
 -14   9   6        1.12       70.91     57.57 o 
 -13   9   6      433.15      414.96     76.68 o 
 -12   9   6     1361.04     1203.92     95.50 o 
 -11   9   6       21.42        4.79     32.80 o 
 -10   9   6       17.99       -3.04     54.92 o 
  -9   9   6      324.28      293.66     57.29 o 
  -8   9   6     1811.80     1793.31    100.55 o 
  -7   9   6      180.50      165.65     44.95 o 
  -6   9   6     6398.34     5919.04    193.94 o 
  -5   9   6      812.08      874.70     67.49 o 
  -4   9   6      968.04      972.91     73.69 o 
  -3   9   6     1837.71     1845.96     57.93 o 
  -2   9   6     4084.49     4098.26    158.79 o 
  -1   9   6        3.35       74.12     31.54 o 
   0   9   6       81.41       82.50     34.40 o 
   1   9   6     1185.23     1211.15    132.35 o 
   2   9   6     7621.28     7438.61    153.28 o 
   3   9   6       12.64       43.21     18.94 o 
   4   9   6      106.18      103.75     34.69 o 
   5   9   6      912.57      838.15    111.18 o 
   6   9   6     3507.31     2563.57    525.27 o 
   7   9   6       95.53       97.69     62.56 o 
   8   9   6       62.02      101.88     37.42 o 
   9   9   6        7.90       37.25     63.56 o 
  10   9   6      976.11     1013.55    120.52 o 
  11   9   6       26.69       36.34     36.47 o 
  12   9   6       44.62       98.81     39.61 o 
 -14  10   6       88.62      123.62     43.96 o 
 -13  10   6      967.51     1010.18    130.93 o 
 -12  10   6        1.14       97.01     43.45 o 
 -11  10   6      136.49      181.67     55.50 o 
 -10  10   6      277.82      340.21     59.56 o 
  -9  10   6      219.40      217.40     56.02 o 
  -8  10   6      298.25      335.80     59.99 o 
  -7  10   6     4043.34     3864.57    149.77 o 
  -6  10   6      878.17      867.70     81.96 o 
  -5  10   6      147.98      169.39     42.92 o 
  -4  10   6      287.35      307.44     50.70 o 
  -3  10   6     1063.87      914.17    101.65 o 
  -2  10   6      126.97      171.41     48.49 o 
  -1  10   6      372.15      399.90     44.65 o 
   0  10   6      122.05      251.76     38.63 o 
   1  10   6     4935.00     4648.00    113.03 o 
   2  10   6       87.08      111.25     63.35 o 
   3  10   6        1.00      -17.40     22.58 o 
   4  10   6     1958.52     1790.45    315.99 o 
   5  10   6     1348.20     1306.74     74.72 o 
   6  10   6      115.46      184.68     41.38 o 
   7  10   6     1870.34     1753.34    133.52 o 
   8  10   6      198.14      239.72     48.49 o 
   9  10   6      448.14      387.44     60.35 o 
  10  10   6      262.64      324.97     95.64 o 
  11  10   6       11.22       24.79     35.81 o 
  12  10   6      175.76       30.84    238.03 o 
 -13  11   6      374.84      364.19     93.70 o 
 -12  11   6      354.10      361.45     70.33 o 
 -11  11   6      249.37      219.68     61.85 o 
 -10  11   6        0.24       19.21     45.91 o 
  -9  11   6     1038.35      979.88     82.75 o 
  -8  11   6     1642.58     1731.97    103.00 o 
  -7  11   6      113.17      166.25     50.40 o 
  -6  11   6      143.20      174.27     48.85 o 
  -5  11   6     1550.60     1467.92     89.59 o 
  -4  11   6      135.50      215.12     45.37 o 
  -3  11   6        4.95       -3.79     54.23 o 
  -2  11   6      660.40      667.83     97.24 o 
  -1  11   6      908.67      939.91     86.26 o 
   0  11   6      860.97      873.94     83.23 o 
   1  11   6       18.71       73.62     48.77 o 
   2  11   6      103.73      105.47     36.30 o 
   3  11   6     1383.10     1374.68    188.36 o 
   4  11   6       28.96       45.54     30.19 o 
   5  11   6      298.05      333.41     74.12 o 
   6  11   6     1350.91     1261.40    228.24 o 
   7  11   6      453.51      535.08     97.05 o 
   8  11   6       49.17       85.37     40.35 o 
   9  11   6      426.20      352.02     58.81 o 
  10  11   6        5.94        1.47     36.87 o 
  11  11   6      160.36      172.49    297.06 o 
 -12  12   6       46.45      154.15     47.22 o 
 -11  12   6       67.37       35.71     45.04 o 
 -10  12   6      977.90      965.89     88.87 o 
  -9  12   6        4.74       36.88     45.03 o 
  -8  12   6      416.98      459.92     73.18 o 
  -7  12   6      699.69      791.87     79.80 o 
  -6  12   6     2534.81     2356.05    136.54 o 
  -5  12   6        7.49       21.96     38.99 o 
  -4  12   6      243.93      238.59     51.64 o 
  -3  12   6       64.44      124.50     42.93 o 
  -2  12   6      923.25     1092.61    181.12 o 
  -1  12   6        8.41       17.12     41.42 o 
   0  12   6     1623.08     1481.02    212.39 o 
   1  12   6      102.19      153.96     46.86 o 
   2  12   6      910.46      915.22    141.28 o 
   3  12   6       37.85       96.01     38.61 o 
   4  12   6      587.27      670.14    111.17 o 
   5  12   6      107.16       92.98     38.31 o 
   6  12   6        0.59        5.35     29.20 o 
   7  12   6       98.59       65.83     40.75 o 
   8  12   6     1499.93     1719.62    103.22 o 
   9  12   6        6.19       48.60     54.98 o 
 -11  13   6      116.56      157.40     50.06 o 
 -10  13   6       81.88       96.51     46.93 o 
  -9  13   6      289.80      420.88     69.84 o 
  -8  13   6        0.31       46.97     44.01 o 
  -7  13   6       50.73       65.86     51.21 o 
  -6  13   6       31.89       33.50     40.69 o 
  -5  13   6     1129.83     1258.64     88.96 o 
  -4  13   6      159.41      222.75     53.61 o 
  -3  13   6       30.20       24.24     66.71 o 
  -2  13   6      272.16      241.91    122.47 o 
  -1  13   6     1207.35     1253.74    195.77 o 
   0  13   6      141.80      248.27    117.86 o 
   1  13   6      426.96      469.26    124.39 o 
   2  13   6       96.55      103.68     40.46 o 
   3  13   6      604.25      587.72     59.30 o 
   4  13   6       71.01       47.26     72.77 o 
   5  13   6      238.89      226.37     60.28 o 
   6  13   6       55.28       35.18     68.39 o 
   7  13   6      390.17      505.90     64.35 o 
   8  13   6       89.29      211.36     48.15 o 
  -9  14   6       24.35       51.18     40.01 o 
  -8  14   6        6.75      -51.02     53.09 o 
  -7  14   6      382.67      560.09     79.24 o 
  -6  14   6      484.88      669.80     81.04 o 
  -5  14   6      100.24      131.90     46.96 o 
  -4  14   6        5.33      108.90     45.50 o 
  -3  14   6      465.65      431.55    144.23 o 
  -2  14   6      115.08       80.95    141.03 o 
  -1  14   6       94.18      234.17    102.33 o 
   0  14   6     1330.94     1126.11    279.50 o 
   1  14   6      507.29      490.47    116.30 o 
   2  14   6       97.32      156.34    109.00 o 
   3  14   6       33.60       34.26     66.82 o 
   4  14   6       63.09       96.06     84.15 o 
   5  14   6      135.53      111.25     72.68 o 
   6  14   6       43.36       -2.91     62.94 o 
  -6  15   6      424.49      503.02     75.50 o 
  -5  15   6       83.96       92.04     58.54 o 
  -4  15   6      151.34      196.64     80.65 o 
  -3  15   6       16.13     -116.12    168.03 o 
  -2  15   6      427.50      280.72    277.43 o 
  -1  15   6      318.32      328.48    109.61 o 
   0  15   6       46.58      140.41    109.96 o 
   1  15   6      178.83      188.34    164.36 o 
   2  15   6      384.85      637.07    124.38 o 
   3  15   6        5.38      439.51    418.11 o 
 -17   0   7      373.36      419.29     88.32 o 
 -15   0   7     3408.48     3301.11    191.20 o 
 -13   0   7       81.63       90.99     39.00 o 
 -11   0   7      925.24      893.75     58.72 o 
  -9   0   7     1271.73     1290.40     62.83 o 
  -7   0   7    26890.08    27389.45   1266.67 o 
  -5   0   7     2317.23     2365.59     99.49 o 
  -3   0   7    14603.84    15502.78    361.06 o 
  -1   0   7    10252.22    10459.92    225.05 o 
   1   0   7     7910.18     7601.17    176.30 o 
   3   0   7     1796.44     1609.74     75.98 o 
   5   0   7      755.56      592.98     51.72 o 
   7   0   7     4267.01     4120.42    153.48 o 
   9   0   7      170.56      200.46     49.10 o 
  11   0   7       63.51       79.92     71.91 o 
  13   0   7       11.35       57.46     46.77 o 
  15   0   7      980.77      978.96    108.53 o 
 -18   1   7        4.71      111.03     72.56 o 
 -17   1   7       20.64       86.95     39.92 o 
 -16   1   7      700.60      693.93     53.98 o 
 -15   1   7      207.14      290.07     42.33 o 
 -14   1   7     1559.01     1521.86     64.27 o 
 -13   1   7     5098.85     5014.87    144.47 o 
 -12   1   7       35.47       52.76     21.56 o 
 -11   1   7     2901.60     2870.07     88.35 o 
 -10   1   7      280.32      295.05     29.50 o 
  -9   1   7       18.82       35.50     15.48 o 
  -8   1   7     3130.21     2968.74     69.05 o 
  -7   1   7       18.56       44.61     13.82 o 
  -6   1   7    10981.64    11247.36    172.65 o 
  -5   1   7     5345.89     5323.83     95.00 o 
  -4   1   7     1996.02     1874.63     45.93 o 
  -3   1   7     5620.59     5902.53     99.63 o 
  -2   1   7     1961.67     1872.73     46.08 o 
  -1   1   7     2504.79     2348.52     52.72 o 
   0   1   7       92.84      117.32     14.21 o 
   1   1   7      400.94      365.77     22.09 o 
   2   1   7     7474.05     8023.11    149.40 o 
   3   1   7      605.67      444.71     41.65 o 
   4   1   7      540.07      482.58     40.15 o 
   5   1   7      188.57      136.57     21.90 o 
   6   1   7     2076.39     2176.14     97.75 o 
   7   1   7      845.87      810.93     46.15 o 
   8   1   7     3328.98     3138.59     95.92 o 
   9   1   7       51.05       65.61     24.91 o 
  10   1   7     1239.52     1026.36     63.94 o 
  11   1   7       12.95       17.23     24.88 o 
  12   1   7        2.59      -24.20     24.20 o 
  13   1   7      298.17      319.78     48.70 o 
  14   1   7       52.85       48.55     36.70 o 
  15   1   7       16.94        9.38     35.93 o 
 -18   2   7      176.68      187.94     50.63 o 
 -17   2   7        3.48       96.35     44.21 o 
 -16   2   7       26.38       14.71     31.02 o 
 -15   2   7      950.76     1016.81     62.49 o 
 -14   2   7     4387.15     4077.85    128.49 o 
 -13   2   7      661.96      636.35     55.82 o 
 -12   2   7      932.54      944.15     43.98 o 
 -11   2   7      136.84      195.11     25.50 o 
 -10   2   7      218.14      306.92     30.40 o 
  -9   2   7     1037.10     1002.31     38.39 o 
  -8   2   7     8043.30     7972.49    137.06 o 
  -7   2   7     5669.20     5681.97    103.33 o 
  -6   2   7      352.60      388.01     20.90 o 
  -5   2   7     3552.66     3315.18     66.36 o 
  -4   2   7     1341.42     1189.14     34.08 o 
  -3   2   7       62.19       44.83     10.03 o 
  -2   2   7      931.27      982.12     31.86 o 
  -1   2   7    15821.84    16408.13    232.39 o 
   0   2   7    29744.71    31986.92    444.39 o 
   1   2   7     5671.84     5474.98    110.94 o 
   2   2   7      295.36      333.25     24.77 o 
   3   2   7     3044.35     2880.42     76.90 o 
   4   2   7     2023.96     1955.17     63.16 o 
   5   2   7      308.18      307.97     32.80 o 
   6   2   7     3501.24     3615.83    109.79 o 
   7   2   7     9005.29     8876.07    181.10 o 
   8   2   7     4549.57     4512.33    118.93 o 
   9   2   7      195.02      160.96     30.54 o 
  10   2   7      252.15      229.20     36.24 o 
  11   2   7      668.46      752.03     55.76 o 
  12   2   7      281.89      297.97     44.49 o 
  13   2   7      118.83      175.93     42.27 o 
  14   2   7     1651.71     1685.52     98.03 o 
  15   2   7      612.16      685.94     70.64 o 
 -18   3   7        8.63       84.23     44.13 o 
 -17   3   7      123.20      164.33     46.93 o 
 -16   3   7       45.15      153.72     45.47 o 
 -15   3   7      190.55      274.60     54.37 o 
 -14   3   7     1348.12     1294.81     68.11 o 
 -13   3   7     3958.10     4260.87    142.12 o 
 -12   3   7      457.39      553.64     50.86 o 
 -11   3   7        0.64       38.84     24.34 o 
 -10   3   7     1770.04     1809.40     53.73 o 
  -9   3   7     2418.84     2369.59     59.86 o 
  -8   3   7      911.23      927.76     32.38 o 
  -7   3   7     2944.27     2766.66     79.71 o 
  -6   3   7     1356.33     1199.14     49.13 o 
  -5   3   7     6611.91     6003.88    124.83 o 
  -4   3   7     4531.18     4945.62     88.51 o 
  -3   3   7       26.41       58.53     12.56 o 
  -2   3   7       63.26       83.20     12.96 o 
  -1   3   7    23728.72    25729.16    351.30 o 
   0   3   7       40.35       39.00     19.90 o 
   1   3   7    21867.04    23006.59    354.35 o 
   2   3   7      430.68      355.41     37.68 o 
   3   3   7     1763.11     1864.08     60.45 o 
   4   3   7        4.79       21.56     21.85 o 
   5   3   7     5049.75     4765.81    113.23 o 
   6   3   7      622.01      587.22     61.78 o 
   7   3   7      310.04      350.74     61.40 o 
   8   3   7      276.55      284.99     36.62 o 
   9   3   7     4260.83     3933.15    262.27 o 
  10   3   7        8.13       18.00     25.44 o 
  11   3   7       30.85       89.81     31.34 o 
  12   3   7        2.59        1.30     29.21 o 
  13   3   7     1425.58     1433.75     87.20 o 
  14   3   7      162.60      268.20     56.59 o 
  15   3   7      249.86      170.18     52.44 o 
 -18   4   7      229.51      243.39     69.39 o 
 -17   4   7       37.14       75.62     46.85 o 
 -16   4   7       15.61       89.41     40.16 o 
 -15   4   7      456.60      457.51     67.92 o 
 -14   4   7     3263.91     3296.84    137.21 o 
 -13   4   7       20.04      -12.03     32.89 o 
 -12   4   7      685.73      691.17     52.88 o 
 -11   4   7      736.75      767.17     55.46 o 
 -10   4   7     3561.07     3431.73     99.43 o 
  -9   4   7      732.44      708.59     43.46 o 
  -8   4   7     6145.74     5836.16    131.88 o 
  -7   4   7     3856.85     3542.24     93.48 o 
  -6   4   7     4034.35     3814.06     95.61 o 
  -5   4   7     2964.78     2949.90     79.51 o 
  -4   4   7     7216.82     6658.46    135.53 o 
  -3   4   7      906.98      784.42     38.26 o 
  -2   4   7    10853.14    11564.49    205.29 o 
  -1   4   7     3058.25     2948.80    142.13 o 
   0   4   7    54053.97    56034.57    798.66 o 
   1   4   7      467.83      389.28     68.89 o 
   2   4   7      654.44      638.47     62.88 o 
   3   4   7     4179.69     3931.69     96.38 o 
   4   4   7     6713.18     6263.17    134.60 o 
   5   4   7      541.26      500.36     57.49 o 
   6   4   7       65.36       69.06     31.21 o 
   7   4   7     3802.59     3470.75     99.48 o 
   8   4   7     3674.92     3581.29    104.60 o 
   9   4   7        6.93       31.61     24.98 o 
  10   4   7      288.73      316.00     50.03 o 
  11   4   7     1254.21     1276.08    100.14 o 
  12   4   7      595.73      593.88     61.32 o 
  13   4   7       25.13      106.19     43.63 o 
  14   4   7      874.25     1091.65    103.19 o 
 -17   5   7       86.41      140.39     51.74 o 
 -16   5   7      637.35      628.92     82.13 o 
 -15   5   7      738.32      758.60     79.58 o 
 -14   5   7     1370.59     1172.36     93.95 o 
 -13   5   7      543.69      667.79     78.08 o 
 -12   5   7     4384.41     3988.83    148.12 o 
 -11   5   7       43.49       54.84     34.69 o 
 -10   5   7       47.66      119.67     29.40 o 
  -9   5   7     2413.63     2341.53     85.28 o 
  -8   5   7     3200.07     3287.36     91.51 o 
  -7   5   7       16.86       40.10     28.64 o 
  -6   5   7    10365.91    10106.33    193.21 o 
  -5   5   7      246.05      259.06     28.61 o 
  -4   5   7     4822.01     4655.21    109.13 o 
  -3   5   7     1166.46     1111.28     40.21 o 
  -2   5   7      361.56      315.55     20.75 o 
  -1   5   7     9186.93     9332.30    167.30 o 
   0   5   7     1063.48     1012.38     41.76 o 
   1   5   7     2041.25     2109.32     63.14 o 
   2   5   7     3721.20     3203.52     83.45 o 
   3   5   7      954.18      886.89     64.84 o 
   4   5   7     1227.35     1132.98     49.49 o 
   5   5   7        4.84        3.90     17.14 o 
   6   5   7     6587.16     6661.23    147.33 o 
   7   5   7      165.89      165.27     43.07 o 
   8   5   7      425.60      366.02     43.82 o 
   9   5   7      505.42      541.65     69.13 o 
  10   5   7     1515.40     1445.56     68.38 o 
  11   5   7      108.86      117.65     52.73 o 
  12   5   7      264.55      309.39     55.02 o 
  13   5   7       34.89       24.89     41.10 o 
  14   5   7      367.55      425.48     71.64 o 
 -17   6   7      206.38      229.23     57.28 o 
 -16   6   7        8.86       52.53     51.21 o 
 -15   6   7     2093.49     2109.36    116.90 o 
 -14   6   7      301.64      247.33     66.26 o 
 -13   6   7      504.20      496.66     72.57 o 
 -12   6   7       49.75       31.23     38.88 o 
 -11   6   7     2477.57     2277.38    108.67 o 
 -10   6   7      302.73      216.56     46.72 o 
  -9   6   7      362.59      399.21     57.09 o 
  -8   6   7       28.19       49.93     18.76 o 
  -7   6   7    23689.31    24122.43    480.83 o 
  -6   6   7       71.34       66.03     21.04 o 
  -5   6   7       44.05        8.53     16.99 o 
  -4   6   7      850.04      833.63     44.72 o 
  -3   6   7      588.90      551.38     26.44 o 
  -2   6   7      108.38      163.09     19.81 o 
  -1   6   7     5083.76     4403.96     97.09 o 
   0   6   7      125.64      148.29     21.39 o 
   1   6   7     6706.14     6501.81    155.74 o 
   2   6   7      519.76      443.84     63.08 o 
   3   6   7        8.13       29.19     14.92 o 
   4   6   7      141.99      136.67     34.12 o 
   5   6   7       31.57       32.57     26.32 o 
   6   6   7      504.67      527.07     78.52 o 
   7   6   7    10266.48     9385.03    266.18 o 
   8   6   7       14.00       31.30     25.07 o 
   9   6   7      363.96      293.31     57.48 o 
  10   6   7       35.95       46.67     32.92 o 
  11   6   7      358.09      396.45     59.03 o 
  12   6   7       25.15       23.90     36.44 o 
  13   6   7      104.00      124.86     56.05 o 
  14   6   7      168.16       89.42     41.69 o 
 -17   7   7      260.59      543.29    249.07 o 
 -16   7   7       22.03       58.50     45.62 o 
 -15   7   7      185.73      205.37     59.83 o 
 -14   7   7     1131.25     1107.92    125.95 o 
 -13   7   7       46.65       58.66     42.53 o 
 -12   7   7      868.90      916.36     86.19 o 
 -11   7   7       61.66       76.29     41.35 o 
 -10   7   7       83.08       69.29     38.97 o 
  -9   7   7     1088.63     1041.03     87.46 o 
  -8   7   7      289.48      305.21     51.91 o 
  -7   7   7      143.79      231.59     47.51 o 
  -6   7   7    11072.36    10901.31    253.51 o 
  -5   7   7       88.35       87.02     21.62 o 
  -4   7   7       15.70       39.72     11.67 o 
  -3   7   7       83.76       92.18     14.92 o 
  -2   7   7      385.72      420.86     55.66 o 
  -1   7   7      798.65      801.48     86.00 o 
   0   7   7     1778.55     1476.05    134.76 o 
   1   7   7       58.77       83.57     21.85 o 
   2   7   7     2126.00     2171.74     68.78 o 
   3   7   7      878.56      804.72     83.75 o 
   4   7   7       18.54       15.87     17.40 o 
   5   7   7      485.01      574.26     79.61 o 
   6   7   7     1675.58     1552.88    120.70 o 
   7   7   7      400.53      450.06     44.27 o 
   8   7   7     1970.72     1733.38    124.26 o 
   9   7   7       94.96       64.82     33.64 o 
  10   7   7      203.24      207.89     48.64 o 
  11   7   7        2.19       44.33     34.46 o 
  12   7   7      223.97      226.69     73.52 o 
  13   7   7        1.85        5.35     55.27 o 
 -16   8   7      108.05      144.10     45.36 o 
 -15   8   7      298.91      332.82     65.56 o 
 -14   8   7      824.92      905.79     98.09 o 
 -13   8   7        1.28       24.78     46.91 o 
 -12   8   7      246.88      241.97     54.89 o 
 -11   8   7      220.77      237.10     51.16 o 
 -10   8   7      513.58      435.20     62.86 o 
  -9   8   7      167.76      194.14     48.15 o 
  -8   8   7     1955.23     1734.03    116.54 o 
  -7   8   7     3975.90     3781.30    201.32 o 
  -6   8   7      106.78      128.60     38.37 o 
  -5   8   7     2377.76     2114.84     70.29 o 
  -4   8   7     1170.06     1188.23     51.36 o 
  -3   8   7      437.49      491.15     29.42 o 
  -2   8   7       47.34       81.61     23.58 o 
  -1   8   7     1306.37     1185.73     78.79 o 
   0   8   7     2252.44     2231.94     69.59 o 
   1   8   7      845.87      799.95     77.84 o 
   2   8   7     1581.18     1486.67     57.32 o 
   3   8   7      273.02      361.21     53.25 o 
   4   8   7      195.15      215.54     37.83 o 
   5   8   7      562.66      606.94    117.28 o 
   6   8   7      274.59      265.21     44.06 o 
   7   8   7     2060.39     2005.91     95.42 o 
   8   8   7      517.50      531.63     76.73 o 
   9   8   7        3.09       52.06     35.49 o 
  10   8   7      674.41      745.76    198.90 o 
  11   8   7      106.12      163.55     46.09 o 
  12   8   7       18.20       23.40     37.13 o 
  13   8   7       57.67      331.22    301.87 o 
 -15   9   7      239.91      313.02     72.33 o 
 -14   9   7       90.50       90.58     93.57 o 
 -13   9   7     2002.50     2109.54    128.24 o 
 -12   9   7       78.53       70.89     48.25 o 
 -11   9   7        1.34       22.26     49.76 o 
 -10   9   7        8.66       44.87     39.21 o 
  -9   9   7     1985.68     1760.09    100.69 o 
  -8   9   7      935.75      957.66     77.05 o 
  -7   9   7     1443.61     1414.13     87.68 o 
  -6   9   7     1224.42     1145.77    110.14 o 
  -5   9   7     1291.99     1203.79     77.20 o 
  -4   9   7       66.58      108.50     21.81 o 
  -3   9   7      548.37      613.16     42.24 o 
  -2   9   7        9.42       34.65     34.14 o 
  -1   9   7     2283.40     2309.95    134.58 o 
   0   9   7      363.30      442.69     56.74 o 
   1   9   7     4867.64     4597.57    112.38 o 
   2   9   7      182.20      184.91     34.12 o 
   3   9   7     1113.62     1012.84    125.40 o 
   4   9   7     1200.25     1148.50     99.71 o 
   5   9   7      555.57      608.01    161.54 o 
   6   9   7      241.72      186.06     74.44 o 
   7   9   7      361.57      365.82     53.21 o 
   8   9   7      115.68       89.91     38.51 o 
   9   9   7     1808.49     1769.43    255.06 o 
  10   9   7       91.80      153.87     72.02 o 
  11   9   7      166.56      175.21     45.84 o 
  12   9   7       12.94       22.43     35.85 o 
 -14  10   7     2411.74     2403.03    133.51 o 
 -13  10   7        0.00       82.17     50.02 o 
 -12  10   7      393.74      506.59     76.50 o 
 -11  10   7      321.90      212.60     54.43 o 
 -10  10   7      648.19      646.83     81.60 o 
  -9  10   7       95.08      180.61     49.96 o 
  -8  10   7     3053.31     2883.98    229.61 o 
  -7  10   7      535.11      558.64     75.35 o 
  -6  10   7     2546.15     2311.21    122.48 o 
  -5  10   7       68.87       77.75     36.31 o 
  -4  10   7      729.59      824.35     89.84 o 
  -3  10   7     1045.49     1001.21     77.95 o 
  -2  10   7      157.81      199.71     55.51 o 
  -1  10   7      492.17      577.56     40.48 o 
   0  10   7    10400.63    10262.60    198.84 o 
   1  10   7      240.52      282.78     35.01 o 
   2  10   7      181.32      189.72     37.32 o 
   3  10   7      632.48      587.00    154.26 o 
   4  10   7      954.46      806.25    142.37 o 
   5  10   7       40.58       83.62     33.56 o 
   6  10   7      387.11      350.05    109.44 o 
   7  10   7      218.95      353.96     52.93 o 
   8  10   7     2437.57     2362.07    112.36 o 
   9  10   7        5.99       15.60     44.62 o 
  10  10   7       23.13       79.43     37.89 o 
  11  10   7      195.57      280.72     55.04 o 
 -13  11   7     1157.19     1235.31     94.92 o 
 -12  11   7      504.47      517.57     78.93 o 
 -11  11   7      171.46      212.87     59.85 o 
 -10  11   7      643.16      602.11     80.75 o 
  -9  11   7       47.77      117.09     51.98 o 
  -8  11   7      634.43      667.57     82.27 o 
  -7  11   7       98.58      153.39     47.14 o 
  -6  11   7     2253.16     2093.61    126.58 o 
  -5  11   7     1117.92     1043.55     77.99 o 
  -4  11   7      907.38      953.22     73.34 o 
  -3  11   7      401.76      483.25     68.02 o 
  -2  11   7     2907.00     2821.23    135.48 o 
  -1  11   7      529.85      541.00     81.18 o 
   0  11   7      333.84      305.25     49.88 o 
   1  11   7      749.45      688.44    153.21 o 
   2  11   7     2342.58     2214.10     94.20 o 
   3  11   7       27.44       67.68     29.50 o 
   4  11   7        9.83       33.49     29.34 o 
   5  11   7      145.44      213.49     42.70 o 
   6  11   7     1551.32     1482.98    175.57 o 
   7  11   7        3.27      -25.69     49.84 o 
   8  11   7       24.99       37.08     37.30 o 
   9  11   7       93.70      132.89     43.05 o 
  10  11   7      519.96      564.89    120.86 o 
 -12  12   7        0.21      112.21     50.45 o 
 -11  12   7      250.57      382.50     67.36 o 
 -10  12   7       31.17       99.11     51.06 o 
  -9  12   7        1.89       25.52     38.82 o 
  -8  12   7        9.38       84.52     49.70 o 
  -7  12   7     2037.26     2111.34    116.51 o 
  -6  12   7       16.45       81.30     42.23 o 
  -5  12   7       88.29       67.64     42.69 o 
  -4  12   7      147.40      116.14     40.50 o 
  -3  12   7     1058.90      917.89     81.47 o 
  -2  12   7        0.48       15.67     39.88 o 
  -1  12   7      503.98      573.69    113.16 o 
   0  12   7      146.39      215.30     75.16 o 
   1  12   7     1060.03     1007.17    230.97 o 
   2  12   7       96.19       95.85     35.62 o 
   3  12   7      551.71      467.46     87.72 o 
   4  12   7      123.91      121.32     58.18 o 
   5  12   7      252.08      315.46     51.80 o 
   6  12   7       71.09      156.20     93.14 o 
   7  12   7     1181.71     1089.40    134.13 o 
   8  12   7        0.02       10.19     35.87 o 
   9  12   7       16.22       32.63     37.09 o 
 -10  13   7        2.75      106.57     82.34 o 
  -9  13   7        1.89       55.66     41.51 o 
  -8  13   7      586.81      477.61     73.37 o 
  -7  13   7        8.37       18.46     43.85 o 
  -6  13   7      679.76      748.69     77.36 o 
  -5  13   7      179.70      231.43     58.81 o 
  -4  13   7       51.07       61.83     38.99 o 
  -3  13   7      125.36      179.06     49.96 o 
  -2  13   7      224.63      345.29    100.87 o 
  -1  13   7        0.42       69.58    107.38 o 
   0  13   7       26.55      105.99     74.97 o 
   1  13   7       46.62      142.93     73.04 o 
   2  13   7      605.08      564.63     74.92 o 
   3  13   7      153.25      173.04     43.60 o 
   4  13   7        0.03       47.31     53.02 o 
   5  13   7       93.54       87.93     66.89 o 
   6  13   7      315.95      335.94    153.35 o 
   7  13   7        0.04      128.82     72.45 o 
  -8  14   7       55.38      118.58     47.14 o 
  -7  14   7     1522.60     1624.67    144.58 o 
  -6  14   7       61.57       63.48     45.54 o 
  -5  14   7       49.19      118.14     49.51 o 
  -4  14   7      163.09      187.67     51.68 o 
  -3  14   7      182.45      144.84     87.71 o 
  -2  14   7       40.49       58.52     76.81 o 
  -1  14   7      645.13      398.42    363.30 o 
   0  14   7      271.24      347.54    253.27 o 
   1  14   7      470.82      628.44    167.99 o 
   2  14   7        0.02      558.59    409.68 o 
   3  14   7      111.49      177.11     58.80 o 
   4  14   7      129.79      137.97     43.12 o 
   5  14   7       36.58        7.52     84.34 o 
  -5  15   7      647.31      692.80    122.82 o 
  -4  15   7       28.02       78.77     94.64 o 
  -3  15   7       80.06       35.52     69.69 o 
  -2  15   7       27.78      -33.12     67.72 o 
  -1  15   7      403.88      308.07    178.85 o 
   0  15   7       30.99       -9.07    148.70 o 
   1  15   7      459.64      397.03    343.67 o 
   2  15   7      125.74      167.67     88.03 o 
 -18   0   8       76.17      161.99    102.54 o 
 -16   0   8      598.57      524.05     98.93 o 
 -14   0   8     1585.58     1528.43     88.26 o 
 -12   0   8     1348.38     1214.83    125.45 o 
 -10   0   8       91.03      138.42     31.98 o 
  -8   0   8    20665.59    21874.71    446.10 o 
  -6   0   8      475.39      619.10     41.06 o 
  -4   0   8      305.46      421.60     61.59 o 
  -2   0   8     4090.75     4044.23    112.30 o 
   0   0   8     6229.97     6159.99    153.66 o 
   2   0   8     4718.10     4355.30    122.70 o 
   4   0   8       26.06       -0.92     19.08 o 
   6   0   8     4621.89     4254.81    156.08 o 
   8   0   8      239.70      304.41     54.99 o 
  10   0   8      914.29     1008.09    165.37 o 
  12   0   8      509.97      467.49     98.08 o 
  14   0   8     1996.94     2130.61    139.07 o 
 -18   1   8      153.17      205.97    119.71 o 
 -17   1   8       22.51       30.79     34.35 o 
 -16   1   8      122.01      170.56     36.75 o 
 -15   1   8      114.06      105.99     31.67 o 
 -14   1   8     1754.12     1600.87     97.11 o 
 -13   1   8     3333.32     3442.92    128.94 o 
 -12   1   8      548.12      545.02     36.65 o 
 -11   1   8       34.61       34.09     17.75 o 
 -10   1   8      144.96      163.25     22.97 o 
  -9   1   8     3191.26     3205.28     76.25 o 
  -8   1   8     1103.82     1078.03     40.03 o 
  -7   1   8    12307.34    12621.67    195.09 o 
  -6   1   8     4440.76     4290.35     85.28 o 
  -5   1   8     4100.66     3838.99     77.60 o 
  -4   1   8     2245.29     2454.53     56.85 o 
  -3   1   8     1343.57     1306.22     59.80 o 
  -2   1   8      505.01      516.27     24.40 o 
  -1   1   8     5973.19     5934.66    105.33 o 
   0   1   8     4367.21     4322.91     84.71 o 
   1   1   8    12408.75    12256.21    188.35 o 
   2   1   8     7028.53     7063.10    293.55 o 
   3   1   8      563.84      474.58     35.40 o 
   4   1   8      633.83      707.83     39.00 o 
   5   1   8     3506.01     3166.88     89.02 o 
   6   1   8      343.17      321.57     35.03 o 
   7   1   8      300.86      344.40     37.68 o 
   8   1   8     2729.39     2738.01     90.66 o 
   9   1   8     2069.80     1948.14     79.02 o 
  10   1   8      377.54      439.47     49.91 o 
  11   1   8      127.85      148.78     36.33 o 
  12   1   8      278.48      289.33     46.67 o 
  13   1   8      628.34      736.07     65.48 o 
  14   1   8       20.81       28.79     33.96 o 
 -18   2   8      149.62      214.53     68.41 o 
 -17   2   8      168.82      174.27     54.40 o 
 -16   2   8        0.53       38.17     42.82 o 
 -15   2   8     2392.07     2337.33     92.51 o 
 -14   2   8      412.55      523.98     52.26 o 
 -13   2   8      440.67      493.85     49.72 o 
 -12   2   8     1415.21     1360.69     92.76 o 
 -11   2   8     2812.59     2947.30     85.88 o 
 -10   2   8     4107.25     4156.85     95.65 o 
  -9   2   8     1243.85     1287.33     64.49 o 
  -8   2   8     1355.87     1369.34     43.22 o 
  -7   2   8     8777.27     8795.45    145.73 o 
  -6   2   8      235.62      232.40     18.23 o 
  -5   2   8     2983.63     2671.46     60.41 o 
  -4   2   8     1996.36     1889.65     48.38 o 
  -3   2   8      368.47      355.60     21.82 o 
  -2   2   8     1115.52     1094.17     35.86 o 
  -1   2   8     2612.48     2349.42     56.49 o 
   0   2   8     1880.60     1659.35     46.32 o 
   1   2   8      214.83      251.62     26.56 o 
   2   2   8       64.95       94.72     19.34 o 
   3   2   8     1132.41     1006.80     70.36 o 
   4   2   8      601.45      593.13     65.28 o 
   5   2   8       68.94      105.10     26.52 o 
   6   2   8      414.23      420.71     41.78 o 
   7   2   8     3231.85     3209.96     97.06 o 
   8   2   8      395.52      414.37     55.11 o 
   9   2   8       69.78      116.50     30.09 o 
  10   2   8        2.72        7.96     30.65 o 
  11   2   8      476.88      503.48     55.67 o 
  12   2   8      103.75       87.26     36.92 o 
  13   2   8      781.35      914.24     73.54 o 
  14   2   8      465.91      501.97     73.79 o 
 -18   3   8       25.77       49.71     43.85 o 
 -17   3   8       64.30       36.98     60.39 o 
 -16   3   8      946.90      988.92     90.14 o 
 -15   3   8        4.53       -3.61     37.55 o 
 -14   3   8     3252.49     3221.10    108.36 o 
 -13   3   8       85.42      154.82     37.99 o 
 -12   3   8     1938.94     2045.49     81.52 o 
 -11   3   8       32.75       13.06     31.74 o 
 -10   3   8      242.89      221.92     36.93 o 
  -9   3   8      423.96      481.82     42.35 o 
  -8   3   8     1726.48     1645.00     62.91 o 
  -7   3   8        4.30        9.69     18.65 o 
  -6   3   8    30189.52    30558.66    476.59 o 
  -5   3   8     1254.40     1121.45     33.70 o 
  -4   3   8     3367.38     3287.63     68.84 o 
  -3   3   8     5805.72     5369.82     98.02 o 
  -2   3   8    10585.56    10527.72    164.28 o 
  -1   3   8      355.93      433.50     26.67 o 
   0   3   8     6009.82     5845.72    124.36 o 
   1   3   8      705.29      661.96     62.94 o 
   2   3   8    19658.90    19672.93    318.03 o 
   3   3   8      945.09      835.85     95.80 o 
   4   3   8       62.11       99.80     24.34 o 
   5   3   8        1.55        9.45     17.67 o 
   6   3   8     4132.21     4249.12    111.42 o 
   7   3   8     1154.41     1155.78     98.52 o 
   8   3   8     4288.89     3669.86    261.69 o 
   9   3   8      521.37      529.04     59.34 o 
  10   3   8     1034.17     1128.86     62.62 o 
  11   3   8       24.33       24.92     34.20 o 
  12   3   8      312.96      368.63     51.44 o 
  13   3   8       20.31       29.59     38.13 o 
  14   3   8       30.72       64.57     42.53 o 
 -18   4   8      218.20      233.28     58.92 o 
 -17   4   8       19.72       70.53     44.08 o 
 -16   4   8      241.09      313.79     58.68 o 
 -15   4   8     3156.41     2750.85    129.67 o 
 -14   4   8      307.21      343.69     74.38 o 
 -13   4   8        1.07       -4.11     32.07 o 
 -12   4   8      439.98      498.87     48.00 o 
 -11   4   8      483.58      666.18     74.40 o 
 -10   4   8       52.34       74.85     25.90 o 
  -9   4   8     1289.17     1194.22     55.87 o 
  -8   4   8     1359.59     1267.67     56.30 o 
  -7   4   8     9497.92     9330.84    184.86 o 
  -6   4   8      748.06      692.94     39.84 o 
  -5   4   8     7234.66     7226.31    148.90 o 
  -4   4   8      560.69      543.39     33.93 o 
  -3   4   8      130.94      114.04     15.83 o 
  -2   4   8     1329.96     1438.92     49.25 o 
  -1   4   8    31373.67    32268.36    590.88 o 
   0   4   8     4778.78     4429.68    100.37 o 
   1   4   8      321.58      283.75     33.69 o 
   2   4   8        0.82      -13.25     14.42 o 
   3   4   8     2206.91     2229.23     70.86 o 
   4   4   8      735.96      644.86     39.06 o 
   5   4   8      138.72      143.17     48.48 o 
   6   4   8      633.32      554.28     47.43 o 
   7   4   8     6664.11     6658.82    154.13 o 
   8   4   8      238.91      271.01     51.47 o 
   9   4   8       49.78       56.22     28.37 o 
  10   4   8      300.83      334.22     43.41 o 
  11   4   8      526.17      550.00     57.78 o 
  12   4   8       51.32       91.51     34.18 o 
  13   4   8      307.83      274.33     58.63 o 
  14   4   8       85.72      122.68     47.70 o 
 -17   5   8      398.84      352.55     62.58 o 
 -16   5   8        9.54       50.96     41.65 o 
 -15   5   8      201.33      309.60     71.83 o 
 -14   5   8      881.47      920.61     81.59 o 
 -13   5   8     2139.59     2023.87    192.91 o 
 -12   5   8      306.96      321.20     69.71 o 
 -11   5   8     1491.57     1393.04     84.84 o 
 -10   5   8        0.47       15.32     19.85 o 
  -9   5   8     2741.31     2767.78     86.79 o 
  -8   5   8      851.46      858.82     47.21 o 
  -7   5   8     6412.53     6227.44    141.24 o 
  -6   5   8     2234.93     2117.39     70.96 o 
  -5   5   8     5805.03     5318.73    123.60 o 
  -4   5   8        0.00       12.16      9.49 o 
  -3   5   8     1786.36     1767.83     48.62 o 
  -2   5   8     7584.67     6902.81    152.15 o 
  -1   5   8     6743.22     6580.59    155.54 o 
   0   5   8      481.61      401.42     44.05 o 
   1   5   8    16059.28    15222.37    258.01 o 
   2   5   8       59.40       54.48     22.70 o 
   3   5   8     1332.21     1118.61     50.57 o 
   4   5   8      664.88      591.67     83.72 o 
   5   5   8     5993.75     5763.57    133.90 o 
   6   5   8     2605.02     2532.64     87.03 o 
   7   5   8      501.07      526.87     46.42 o 
   8   5   8     1200.61     1303.32     63.80 o 
   9   5   8     3084.60     3038.09    108.85 o 
  10   5   8        7.22       34.15     25.84 o 
  11   5   8       27.95       81.68     37.54 o 
  12   5   8      404.33      402.89     66.32 o 
  13   5   8      630.37      699.15     83.27 o 
 -17   6   8       81.62       78.62     45.01 o 
 -16   6   8       85.80        1.93     41.21 o 
 -15   6   8       17.51       39.75     42.90 o 
 -14   6   8      320.83      347.26     70.12 o 
 -13   6   8       46.16       27.26     42.30 o 
 -12   6   8     2791.74     2733.30    124.37 o 
 -11   6   8       58.65       56.20     38.72 o 
 -10   6   8      580.82      577.75     63.15 o 
  -9   6   8      333.53      370.30     34.62 o 
  -8   6   8     4647.09     4644.87    117.47 o 
  -7   6   8      298.10      293.13     34.93 o 
  -6   6   8      451.72      440.39     48.27 o 
  -5   6   8      242.43      242.26     30.81 o 
  -4   6   8     2148.13     2125.88     52.73 o 
  -3   6   8       26.81       32.84     13.81 o 
  -2   6   8        0.55       20.32     12.91 o 
  -1   6   8       13.17       31.27     20.47 o 
   0   6   8     4044.56     3671.98     92.35 o 
   1   6   8      272.44      286.47     70.24 o 
   2   6   8     2499.35     2430.39     92.37 o 
   3   6   8      850.47      759.51     99.21 o 
   4   6   8      169.14      248.31     33.34 o 
   5   6   8        4.56       -8.44     22.29 o 
   6   6   8     3477.20     3371.47    125.03 o 
   7   6   8       41.72       59.63     24.70 o 
   8   6   8      305.32      348.23     47.85 o 
   9   6   8       52.85       83.07     28.02 o 
  10   6   8      435.71      439.43     70.14 o 
  11   6   8       21.15       -5.32     37.53 o 
  12   6   8      102.04       80.15     41.42 o 
  13   6   8       41.17       81.48     49.32 o 
 -16   7   8       17.02       10.65     42.83 o 
 -15   7   8       21.36       28.66     47.37 o 
 -14   7   8       44.99       26.85     46.05 o 
 -13   7   8     2297.75     2106.08    117.57 o 
 -12   7   8      145.78       90.98     46.90 o 
 -11   7   8      135.19      172.41     49.30 o 
 -10   7   8      121.00      142.14     43.72 o 
  -9   7   8      356.87      356.03     88.91 o 
  -8   7   8      129.43      149.29     42.38 o 
  -7   7   8     4070.11     4080.98    109.15 o 
  -6   7   8       99.33      166.35     35.88 o 
  -5   7   8     3452.54     3435.90     95.16 o 
  -4   7   8      239.16      258.95     28.90 o 
  -3   7   8     1400.47     1408.18     46.06 o 
  -2   7   8     1007.86      903.03     39.97 o 
  -1   7   8      427.70      461.63     84.32 o 
   0   7   8      168.65      139.35     34.71 o 
   1   7   8     8626.45     8130.46    162.25 o 
   2   7   8      777.19      644.51     70.61 o 
   3   7   8     2102.95     1982.24     62.55 o 
   4   7   8       46.89       46.50     41.55 o 
   5   7   8       18.46       23.24     22.13 o 
   6   7   8      592.75      540.96     69.86 o 
   7   7   8     1075.44      946.86     58.11 o 
   8   7   8       19.68       47.94     62.59 o 
   9   7   8     1267.94     1422.28     87.68 o 
  10   7   8        2.81        5.78     35.92 o 
  11   7   8      279.85      153.07     56.17 o 
  12   7   8       19.27       39.80     36.92 o 
  13   7   8      139.61      168.04     85.13 o 
 -16   8   8       60.17      108.77     80.06 o 
 -15   8   8     1177.44     1262.54    143.13 o 
 -14   8   8      244.91      244.35     63.36 o 
 -13   8   8        0.39       -8.50     45.03 o 
 -12   8   8     1152.08     1066.57     85.39 o 
 -11   8   8      285.84      414.77     64.52 o 
 -10   8   8       34.07       35.39     38.06 o 
  -9   8   8      215.41      250.25     53.65 o 
  -8   8   8     2946.62     2865.75    163.32 o 
  -7   8   8      424.60      401.60     61.26 o 
  -6   8   8      635.93      624.38     63.83 o 
  -5   8   8        8.40       33.10     19.95 o 
  -4   8   8      726.22      694.38     53.57 o 
  -3   8   8       17.00       24.77     18.99 o 
  -2   8   8       25.79       23.21     20.61 o 
  -1   8   8      387.12      417.42     72.85 o 
   0   8   8     5028.97     4966.50    115.91 o 
   1   8   8       74.10      108.79     24.81 o 
   2   8   8      777.82      734.15     60.45 o 
   3   8   8       84.09      126.92     25.42 o 
   4   8   8      399.99      404.44     57.07 o 
   5   8   8       60.70       55.85     22.08 o 
   6   8   8      574.34      552.17     98.57 o 
   7   8   8      893.11      899.17    118.42 o 
   8   8   8      249.96      227.63     74.73 o 
   9   8   8      154.45      174.85     44.53 o 
  10   8   8        2.49       54.26     67.38 o 
  11   8   8       39.42       96.24     41.78 o 
  12   8   8       61.72       31.85     37.17 o 
 -15   9   8       99.69      181.59     52.70 o 
 -14   9   8     2557.15     2484.74    136.45 o 
 -13   9   8      202.71      184.06     71.05 o 
 -12   9   8      202.06      242.32     62.09 o 
 -11   9   8      108.77       92.31     48.72 o 
 -10   9   8      991.37     1053.69     94.36 o 
  -9   9   8        0.24       38.61     35.49 o 
  -8   9   8        0.26       60.43     38.93 o 
  -7   9   8      791.67      735.99     77.38 o 
  -6   9   8     5145.44     4874.79    231.49 o 
  -5   9   8       20.06       -0.26     33.91 o 
  -4   9   8       24.71       18.46     33.01 o 
  -3   9   8        7.42        9.32     19.74 o 
  -2   9   8     4176.19     4048.06    166.52 o 
  -1   9   8     1051.47     1072.44    116.58 o 
   0   9   8      961.75      794.54     88.33 o 
   1   9   8     1231.31     1032.22    122.10 o 
   2   9   8     4161.42     4154.08    109.13 o 
   3   9   8       18.04       42.10     22.05 o 
   4   9   8      146.32      215.03     30.08 o 
   5   9   8      677.99      636.87    131.38 o 
   6   9   8     2477.06     2492.00    129.65 o 
   7   9   8        1.87       56.36     58.83 o 
   8   9   8     1728.83     1561.81     91.81 o 
   9   9   8       65.36       93.52     41.43 o 
  10   9   8      425.56      405.56     78.70 o 
  11   9   8       18.43       12.84     36.66 o 
 -14  10   8        1.96       48.76     59.27 o 
 -13  10   8      614.91      797.12     95.44 o 
 -12  10   8      427.10      431.07     72.75 o 
 -11  10   8      666.52      626.43     89.27 o 
 -10  10   8       69.20      116.67     49.64 o 
  -9  10   8      384.16      444.77     70.84 o 
  -8  10   8     1000.90      901.65     79.34 o 
  -7  10   8     3023.81     2679.95    124.53 o 
  -6  10   8       14.78       31.05     36.57 o 
  -5  10   8     2844.32     2834.91    122.92 o 
  -4  10   8     1631.66     1563.78    123.98 o 
  -3  10   8      601.31      528.63     62.53 o 
  -2  10   8      150.60      179.25     34.66 o 
  -1  10   8     4715.17     5017.38    121.54 o 
   0  10   8      172.75      197.17     52.08 o 
   1  10   8      180.91      209.91     32.44 o 
   2  10   8       79.39      114.72     25.62 o 
   3  10   8     1516.33     1542.61     78.94 o 
   4  10   8      169.32      214.48     39.58 o 
   5  10   8       50.34       52.57     30.60 o 
   6  10   8      323.92      285.88     60.35 o 
   7  10   8     2853.60     2548.16    275.32 o 
   8  10   8      193.14      218.89    112.70 o 
   9  10   8       29.07       10.12     46.30 o 
  10  10   8      279.32      261.51     65.69 o 
 -13  11   8      405.97      473.40     72.65 o 
 -12  11   8      103.40      106.37     47.36 o 
 -11  11   8      136.45      194.28     49.71 o 
 -10  11   8       65.38       42.02     41.27 o 
  -9  11   8      901.46      849.66     92.16 o 
  -8  11   8      168.35      209.43     66.58 o 
  -7  11   8     1837.42     1743.05    103.67 o 
  -6  11   8     1705.31     1461.69    107.12 o 
  -5  11   8     1049.94      901.05     76.47 o 
  -4  11   8      483.68      557.19     61.03 o 
  -3  11   8     1941.82     2057.03    112.17 o 
  -2  11   8       14.69       52.40     36.26 o 
  -1  11   8      681.60      685.83    137.47 o 
   0  11   8      515.14      622.05     41.43 o 
   1  11   8     2510.10     2275.28     94.40 o 
   2  11   8      529.77      510.29     56.55 o 
   3  11   8      222.06      259.48     42.65 o 
   4  11   8      164.78      141.81     39.92 o 
   5  11   8     1750.73     1782.02    254.02 o 
   6  11   8       59.58       64.56     35.57 o 
   7  11   8        4.32       -0.55     37.96 o 
   8  11   8      702.95      946.65     93.09 o 
   9  11   8      799.17      836.28    152.18 o 
 -12  12   8       49.50       59.87     44.45 o 
 -11  12   8       27.11       37.40     53.95 o 
 -10  12   8      153.09      140.44     65.51 o 
  -9  12   8      191.31      171.83     59.80 o 
  -8  12   8     1544.01     1449.40    101.13 o 
  -7  12   8       10.55       83.73     44.45 o 
  -6  12   8       89.24      123.69     47.39 o 
  -5  12   8        0.23       -8.55     33.13 o 
  -4  12   8      266.03      289.75     58.01 o 
  -3  12   8        0.11        0.43     29.27 o 
  -2  12   8        2.00       63.28     34.62 o 
  -1  12   8        1.48       84.77     39.26 o 
   0  12   8     1933.82     1979.00    110.75 o 
   1  12   8       24.83       41.92     36.93 o 
   2  12   8       88.71      142.62     43.66 o 
   3  12   8      270.14      279.81     48.68 o 
   4  12   8      292.71      242.72     73.51 o 
   5  12   8        5.01       76.82     45.10 o 
   6  12   8      719.97      783.30    109.93 o 
   7  12   8       67.73      113.98     74.96 o 
   8  12   8      128.56      122.86     44.67 o 
 -10  13   8       22.81      133.52     49.06 o 
  -9  13   8      563.35      566.89     80.70 o 
  -8  13   8       38.30       59.57     41.04 o 
  -7  13   8      591.13      681.60     79.76 o 
  -6  13   8       16.92       89.29     47.66 o 
  -5  13   8      451.09      677.35     73.63 o 
  -4  13   8        3.90       31.14     40.55 o 
  -3  13   8        1.62       16.53     56.72 o 
  -2  13   8        1.10       31.77     65.64 o 
  -1  13   8      309.16      374.82    124.80 o 
   0  13   8        3.47      -17.48     83.96 o 
   1  13   8     1128.61     1040.75    450.74 o 
   2  13   8       77.85      189.88    140.58 o 
   3  13   8       63.34       94.28     55.41 o 
   4  13   8       34.98       30.46     48.77 o 
   5  13   8      299.95      311.05     55.77 o 
   6  13   8       69.18      101.85     45.08 o 
  -8  14   8      941.88      939.62     86.99 o 
  -7  14   8       52.38      140.21     58.31 o 
  -6  14   8       64.12      146.44     52.54 o 
  -5  14   8      127.49      148.93     84.36 o 
  -4  14   8      147.74      123.91     81.21 o 
  -3  14   8       98.34      163.58     79.10 o 
  -2  14   8       23.50       83.51     83.75 o 
  -1  14   8       69.80       97.35     83.30 o 
   0  14   8      738.83      682.65    229.12 o 
   1  14   8        9.78      477.16    515.77 o 
   2  14   8      248.04      292.42     99.17 o 
   3  14   8      240.97      335.10     94.73 o 
   4  14   8      108.23      166.26    112.20 o 
  -4  15   8       13.33     -302.97    302.97 o 
  -3  15   8       25.68       34.24    174.69 o 
  -2  15   8      592.94      469.21    295.08 o 
  -1  15   8       22.22      441.70    550.98 o 
   0  15   8      438.15     1064.27    546.04 o 
 -17   0   9      198.40      202.60     73.12 o 
 -15   0   9      610.27      569.32    107.77 o 
 -13   0   9     1939.63     2192.15    102.78 o 
 -11   0   9     1132.70     1078.15     74.71 o 
  -9   0   9     1246.35     1285.15     66.46 o 
  -7   0   9      149.63      166.08     29.27 o 
  -5   0   9     4072.21     3889.86    114.35 o 
  -3   0   9       28.19       24.23     21.08 o 
  -1   0   9     7854.42     7873.46    188.69 o 
   1   0   9     1336.88     1379.22     95.23 o 
   3   0   9      135.73      186.21     28.01 o 
   5   0   9       54.65      118.73     34.20 o 
   7   0   9     2697.92     2576.39    125.23 o 
   9   0   9      563.98      584.06     80.47 o 
  11   0   9      805.52      724.12     94.39 o 
  13   0   9     1923.08     1881.57    157.98 o 
 -18   1   9      107.47      179.86     62.41 o 
 -17   1   9       41.45       68.04     38.26 o 
 -16   1   9       43.83       42.46     36.71 o 
 -15   1   9       25.54       99.79     38.63 o 
 -14   1   9     3863.25     4118.26    279.89 o 
 -13   1   9       38.14       86.41     32.76 o 
 -12   1   9        1.44       37.24     25.76 o 
 -11   1   9      224.42      296.98     28.86 o 
 -10   1   9      192.42      259.98     26.39 o 
  -9   1   9     1013.71     1047.06     41.57 o 
  -8   1   9     4077.86     3908.52     85.98 o 
  -7   1   9       14.32       26.55     14.14 o 
  -6   1   9    12212.04    11866.97    193.12 o 
  -5   1   9      771.05      744.43     36.06 o 
  -4   1   9      821.08      774.90     31.01 o 
  -3   1   9       31.94       42.63     15.58 o 
  -2   1   9     3902.88     3777.04     79.04 o 
  -1   1   9       13.91       47.64     14.88 o 
   0   1   9    11408.44    11008.52    173.92 o 
   1   1   9      442.19      507.60     29.59 o 
   2   1   9     2963.57     2638.32     71.06 o 
   3   1   9      536.18      490.38     62.47 o 
   4   1   9      183.41      183.17     26.43 o 
   5   1   9       97.76      112.52     22.80 o 
   6   1   9       94.21      132.74     26.47 o 
   7   1   9     2274.77     2324.18     83.12 o 
   8   1   9     3902.51     3643.41    151.45 o 
   9   1   9      151.92      196.68     35.78 o 
  10   1   9      420.02      461.05     53.60 o 
  11   1   9      168.25      193.57     40.74 o 
  12   1   9      895.69      917.45     69.15 o 
  13   1   9       98.18      104.54     40.31 o 
  14   1   9      294.93      364.63     53.43 o 
 -18   2   9        2.11      168.83     83.36 o 
 -17   2   9       20.75       67.65     69.26 o 
 -16   2   9      978.66      935.97     65.35 o 
 -15   2   9      730.31      722.98     58.89 o 
 -14   2   9       53.43      142.05     34.54 o 
 -13   2   9     2613.98     2516.69     93.53 o 
 -12   2   9     2829.44     2772.48     95.33 o 
 -11   2   9      822.71      851.51     52.36 o 
 -10   2   9      285.41      355.70     42.84 o 
  -9   2   9     1191.10     1218.27     48.85 o 
  -8   2   9     5877.76     5883.44    127.60 o 
  -7   2   9     1391.38     1270.26     40.91 o 
  -6   2   9     1476.29     1392.72     42.79 o 
  -5   2   9     7556.53     7346.78    126.40 o 
  -4   2   9     4052.75     3536.35     75.34 o 
  -3   2   9     6585.11     6540.92    116.22 o 
  -2   2   9      133.32      136.99     19.07 o 
  -1   2   9     6558.93     6108.64    111.73 o 
   0   2   9     4256.15     4069.16     84.38 o 
   1   2   9       24.49      104.05     53.59 o 
   2   2   9     4558.19     4833.68    112.94 o 
   3   2   9     3722.40     3531.46     95.06 o 
   4   2   9     3192.90     3028.33     88.50 o 
   5   2   9      869.20      912.93     98.48 o 
   6   2   9     2701.91     2566.86     86.91 o 
   7   2   9     1147.98      976.30     87.72 o 
   8   2   9        1.75      -14.41     24.31 o 
   9   2   9       16.05       21.08     25.95 o 
  10   2   9     1007.30     1051.36     62.40 o 
  11   2   9      998.27      945.10     63.52 o 
  12   2   9       22.46      -14.16     27.04 o 
  13   2   9      123.48      145.62     41.61 o 
  14   2   9      549.02      528.89     62.23 o 
 -18   3   9        2.00      -39.35     43.11 o 
 -17   3   9      438.77      474.83     71.51 o 
 -16   3   9       92.51      101.54     44.03 o 
 -15   3   9      901.61      991.93     81.03 o 
 -14   3   9        0.74       35.09     42.03 o 
 -13   3   9     6951.45     7427.83    260.53 o 
 -12   3   9     1373.15     1400.03     68.64 o 
 -11   3   9     1826.59     1886.06     77.66 o 
 -10   3   9      634.55      665.43     49.69 o 
  -9   3   9     3902.02     3765.43    108.47 o 
  -8   3   9      163.61      239.78     47.27 o 
  -7   3   9    21591.98    20965.63    350.29 o 
  -6   3   9       57.68       40.62     12.69 o 
  -5   3   9     2170.37     1832.85     48.91 o 
  -4   3   9     1556.55     1377.15     42.46 o 
  -3   3   9     8867.60     8214.34    138.70 o 
  -2   3   9      877.88      908.00     35.67 o 
  -1   3   9      165.59      231.29     23.85 o 
   0   3   9       15.05       62.40     16.93 o 
   1   3   9    19615.87    19157.49    312.74 o 
   2   3   9       74.81       76.18     40.22 o 
   3   3   9      385.83      400.74     55.68 o 
   4   3   9        0.21       17.41     27.69 o 
   5   3   9     7253.75     7535.76    166.27 o 
   6   3   9      387.36      395.34     50.69 o 
   7   3   9     2494.90     1976.73    144.74 o 
   8   3   9      134.22      187.20     33.88 o 
   9   3   9     2020.49     1998.76     83.05 o 
  10   3   9       34.48       38.47     31.85 o 
  11   3   9        2.02      -11.45     28.87 o 
  12   3   9        3.85      -26.60     30.56 o 
  13   3   9      245.13      357.78     52.62 o 
 -18   4   9       96.89      202.53    125.96 o 
 -17   4   9       69.48       89.55     44.72 o 
 -16   4   9      148.12      231.27     51.47 o 
 -15   4   9      242.26      294.20     58.97 o 
 -14   4   9      830.34      790.88     88.61 o 
 -13   4   9      733.47      686.45     71.81 o 
 -12   4   9     3494.85     3490.42    111.17 o 
 -11   4   9     1782.65     1595.71    127.46 o 
 -10   4   9       95.06      146.86     31.81 o 
  -9   4   9     2359.50     2265.07     79.14 o 
  -8   4   9     7589.84     7382.33    161.44 o 
  -7   4   9     1775.30     1735.16     66.32 o 
  -6   4   9     1577.26     1445.83     60.05 o 
  -5   4   9     4365.85     4323.73    107.96 o 
  -4   4   9      912.23      782.50     42.50 o 
  -3   4   9     1471.95     1357.04     43.58 o 
  -2   4   9     5696.02     5732.00    109.67 o 
  -1   4   9     7853.79     7193.72    129.01 o 
   0   4   9     2453.79     2283.71     69.76 o 
   1   4   9      465.51      461.41     54.56 o 
   2   4   9     1213.27     1044.65    115.22 o 
   3   4   9     1856.86     1650.84     81.52 o 
   4   4   9     1789.88     1726.87     65.67 o 
   5   4   9      151.36      139.03     40.29 o 
   6   4   9     6102.43     5906.49    149.42 o 
   7   4   9     2311.60     2262.25     89.77 o 
   8   4   9      103.68       76.56     41.49 o 
   9   4   9       24.63       39.98     26.46 o 
  10   4   9      114.26      102.21     32.13 o 
  11   4   9      151.80      163.84     38.83 o 
  12   4   9        0.20        6.79     30.18 o 
  13   4   9       35.58       46.44     41.18 o 
 -17   5   9       50.97      190.46     53.38 o 
 -16   5   9       43.24       70.93     46.90 o 
 -15   5   9       36.97       77.32     46.83 o 
 -14   5   9     1156.85     1153.24     98.84 o 
 -13   5   9     1218.89     1214.62     88.09 o 
 -12   5   9        0.06      -11.47     32.17 o 
 -11   5   9      238.48      206.04     35.88 o 
 -10   5   9     1408.43     1429.05    132.48 o 
  -9   5   9      461.31      454.06     41.69 o 
  -8   5   9      363.52      403.53     55.19 o 
  -7   5   9     4326.90     4107.92    108.98 o 
  -6   5   9     5451.63     5217.37    126.35 o 
  -5   5   9      308.86      379.09     36.24 o 
  -4   5   9      792.86      831.18     31.31 o 
  -3   5   9        1.06       14.70     18.22 o 
  -2   5   9     3025.35     2757.23     91.53 o 
  -1   5   9     2203.38     2154.09     66.18 o 
   0   5   9     5925.27     5458.05    121.48 o 
   1   5   9     2520.11     2272.30     72.08 o 
   2   5   9      612.01      541.63     83.30 o 
   3   5   9       14.55       -3.00     35.38 o 
   4   5   9      933.41      832.86    124.54 o 
   5   5   9      828.11      903.00     51.02 o 
   6   5   9      322.07      265.72     60.72 o 
   7   5   9     2920.77     2883.39     95.90 o 
   8   5   9     2721.93     2816.69    114.27 o 
   9   5   9        0.30       -6.60     30.16 o 
  10   5   9        1.68       24.84     28.78 o 
  11   5   9       85.42      106.48     43.96 o 
  12   5   9      255.99      276.92     54.62 o 
  13   5   9        3.17       -5.34     36.88 o 
 -17   6   9       10.10       56.70     72.84 o 
 -16   6   9       52.45      116.93     49.88 o 
 -15   6   9      670.91      589.05     80.75 o 
 -14   6   9        7.73      -20.09     38.73 o 
 -13   6   9      719.14      799.66     81.82 o 
 -12   6   9       98.42       63.94     40.17 o 
 -11   6   9      468.65      365.23     61.41 o 
 -10   6   9      271.36      272.26     52.02 o 
  -9   6   9       73.34      105.85     26.82 o 
  -8   6   9      153.20      159.98     30.49 o 
  -7   6   9      541.37      513.93     41.87 o 
  -6   6   9       17.71       45.32     22.20 o 
  -5   6   9     2444.22     2410.18     80.07 o 
  -4   6   9        0.01       18.14     25.56 o 
  -3   6   9     1827.87     1808.72     72.54 o 
  -2   6   9       45.04       58.60     15.22 o 
  -1   6   9      688.29      655.89     42.78 o 
   0   6   9      326.78      275.69     53.95 o 
   1   6   9     1751.88     1445.47     72.29 o 
   2   6   9      177.14      197.88     44.24 o 
   3   6   9     1612.20     1610.55     77.54 o 
   4   6   9      114.44      134.98     35.27 o 
   5   6   9       63.46       13.87     27.45 o 
   6   6   9      159.18      201.32     52.57 o 
   7   6   9      264.18      409.00     47.52 o 
   8   6   9        3.31       29.12     26.22 o 
   9   6   9     1676.86     1671.22     97.33 o 
  10   6   9        6.80       57.35     42.22 o 
  11   6   9      759.32      885.14     79.80 o 
  12   6   9        0.25       -7.66     37.21 o 
 -16   7   9      140.69      180.27     53.39 o 
 -15   7   9       28.99       25.21     43.82 o 
 -14   7   9     1839.67     1904.26    116.22 o 
 -13   7   9      122.35      120.41     49.80 o 
 -12   7   9       31.51       96.64     45.33 o 
 -11   7   9       76.55       67.36     44.62 o 
 -10   7   9     1164.71     1056.11    108.29 o 
  -9   7   9      321.58      371.34     58.85 o 
  -8   7   9      334.57      328.89     50.68 o 
  -7   7   9        6.53        1.83     21.73 o 
  -6   7   9     5934.47     5729.08    175.71 o 
  -5   7   9        4.66       37.43     28.32 o 
  -4   7   9      588.45      593.37     41.38 o 
  -3   7   9      110.06      151.76     20.38 o 
  -2   7   9     2892.07     2900.19     76.44 o 
  -1   7   9     1427.92     1244.35    194.92 o 
   0   7   9     5030.53     4838.74    114.18 o 
   1   7   9      321.80      363.66     36.68 o 
   2   7   9     1397.99     1332.53    113.04 o 
   3   7   9       83.71       76.73     23.72 o 
   4   7   9      299.19      259.87     73.78 o 
   5   7   9        7.58       61.56     48.84 o 
   6   7   9      108.87      136.71     35.66 o 
   7   7   9       86.42      110.12     29.22 o 
   8   7   9     2897.42     2658.80    120.35 o 
   9   7   9        1.22        2.78     53.66 o 
  10   7   9      481.89      472.07    113.98 o 
  11   7   9        0.37       54.39     38.24 o 
  12   7   9      435.30      378.84     75.87 o 
 -16   8   9      333.59      198.44    135.40 o 
 -15   8   9      386.58      462.91     75.50 o 
 -14   8   9        3.41       50.46     45.75 o 
 -13   8   9      761.31      890.93     89.40 o 
 -12   8   9     1438.77     1271.89     95.36 o 
 -11   8   9      451.53      498.91     71.59 o 
 -10   8   9       74.58       86.32     38.32 o 
  -9   8   9       81.10       78.29     38.75 o 
  -8   8   9      648.27      666.81     76.29 o 
  -7   8   9      405.89      543.15     69.63 o 
  -6   8   9       60.85       79.41     41.64 o 
  -5   8   9     1505.49     1403.22     61.16 o 
  -4   8   9     1068.50     1028.91     77.26 o 
  -3   8   9      308.81      333.52     38.71 o 
  -2   8   9      583.55      554.52     34.76 o 
  -1   8   9     2689.81     2478.97    211.83 o 
   0   8   9     1967.62     1909.29     95.92 o 
   1   8   9       11.61       11.93     27.62 o 
   2   8   9      571.13      560.47     75.25 o 
   3   8   9      548.97      497.02     46.83 o 
   4   8   9      608.73      600.23     77.90 o 
   5   8   9      105.16      139.14     28.50 o 
   6   8   9     2822.06     2788.12    115.78 o 
   7   8   9     1297.45     1213.96    224.29 o 
   8   8   9      127.43      135.01     66.75 o 
   9   8   9        1.13       10.84     32.69 o 
  10   8   9      211.43      261.26     65.79 o 
  11   8   9      279.11      350.27     58.63 o 
 -15   9   9      655.83      665.92    152.27 o 
 -14   9   9      160.44      189.94     73.75 o 
 -13   9   9     1094.05     1086.66     92.51 o 
 -12   9   9       27.66       36.19     38.33 o 
 -11   9   9      375.28      436.21     75.22 o 
 -10   9   9      332.95      452.53     67.21 o 
  -9   9   9      176.51      216.90     57.22 o 
  -8   9   9        6.31       26.05     39.97 o 
  -7   9   9     5274.75     5040.41    173.81 o 
  -6   9   9      174.68      214.61     50.09 o 
  -5   9   9     1339.61     1270.24     84.17 o 
  -4   9   9      461.53      469.88     64.08 o 
  -3   9   9     1844.05     1850.57     74.00 o 
  -2   9   9       68.21       82.38     36.71 o 
  -1   9   9       95.86      120.55     36.37 o 
   0   9   9      908.81      830.61    117.64 o 
   1   9   9     7378.10     7331.99    160.00 o 
   2   9   9       10.14       52.45     31.35 o 
   3   9   9       68.69      125.60     28.57 o 
   4   9   9       27.46       83.37     40.95 o 
   5   9   9     2317.09     2124.39    182.20 o 
   6   9   9       22.91       43.09     30.47 o 
   7   9   9      913.63      912.60    122.62 o 
   8   9   9      225.01      337.67     55.58 o 
   9   9   9      713.12      740.66    155.37 o 
  10   9   9       14.25       63.32     57.69 o 
 -14  10   9       24.13       64.95     54.87 o 
 -13  10   9       26.98      103.88     53.79 o 
 -12  10   9      848.83      844.71     98.45 o 
 -11  10   9       67.18       57.65     43.21 o 
 -10  10   9       97.79      132.81     51.37 o 
  -9  10   9      936.05     1076.63     86.30 o 
  -8  10   9     1632.02     1702.83    102.73 o 
  -7  10   9       60.18       47.41     43.83 o 
  -6  10   9      689.60      703.91     71.98 o 
  -5  10   9      438.59      295.89     58.03 o 
  -4  10   9     1132.72     1198.18     81.79 o 
  -3  10   9       55.36       80.89     27.13 o 
  -2  10   9       28.89       85.93     30.15 o 
  -1  10   9      492.34      536.53    112.58 o 
   0  10   9      503.80      528.27    101.50 o 
   1  10   9       33.91       48.06     22.20 o 
   2  10   9     1032.93     1017.24    100.53 o 
   3  10   9      629.92      634.05    101.96 o 
   4  10   9      523.07      605.68     59.43 o 
   5  10   9      105.47      155.81     61.57 o 
   6  10   9      689.59      573.35     95.97 o 
   7  10   9      188.03      345.89     56.35 o 
   8  10   9       67.00      131.55     43.32 o 
   9  10   9      153.25      217.98     64.06 o 
  10  10   9      231.39      189.99    324.68 o 
 -13  11   9      420.51      444.21     70.37 o 
 -12  11   9       38.13       71.30     47.14 o 
 -11  11   9        8.73       55.02     41.56 o 
 -10  11   9      503.64      499.46     78.03 o 
  -9  11   9      641.77      554.40     79.81 o 
  -8  11   9      238.58      288.19     56.83 o 
  -7  11   9      808.66      808.77     84.53 o 
  -6  11   9      984.86      972.00     85.20 o 
  -5  11   9       24.80       66.53     40.90 o 
  -4  11   9      187.95      187.55     47.19 o 
  -3  11   9       61.14       26.06     33.79 o 
  -2  11   9     1017.16      915.36    331.09 o 
  -1  11   9       12.11       28.18     63.62 o 
   0  11   9     1401.83     1425.51    218.13 o 
   1  11   9      641.52      631.38     53.97 o 
   2  11   9      470.72      514.87     86.41 o 
   3  11   9        0.61       33.88     48.83 o 
   4  11   9      520.67      508.18     93.77 o 
   5  11   9      119.65      178.77     70.69 o 
   6  11   9        4.42        9.22     56.65 o 
   7  11   9      670.14      647.92    133.82 o 
   8  11   9      494.90      549.68     69.30 o 
 -11  12   9      505.82      495.25    111.96 o 
 -10  12   9       10.32       28.80     59.43 o 
  -9  12   9      414.90      487.37     71.06 o 
  -8  12   9      100.49      127.60     48.78 o 
  -7  12   9      387.62      376.14     70.02 o 
  -6  12   9       69.74      131.45     48.58 o 
  -5  12   9      640.04      743.48     80.10 o 
  -4  12   9        0.06       20.11     49.57 o 
  -3  12   9      413.76      347.56     61.13 o 
  -2  12   9        0.85       65.47     86.84 o 
  -1  12   9     2259.08     2152.98    527.42 o 
   0  12   9      135.50      112.97     61.33 o 
   1  12   9        1.97       32.31     63.49 o 
   2  12   9       20.89       23.54     31.52 o 
   3  12   9      481.93      430.62     58.40 o 
   4  12   9       37.20       57.50     35.97 o 
   5  12   9      204.94      201.19     47.33 o 
   6  12   9      137.86      184.94    116.31 o 
   7  12   9      463.68      642.46     66.98 o 
 -10  13   9      167.39      293.92    245.03 o 
  -9  13   9      162.25      170.05     53.89 o 
  -8  13   9      322.78      294.71     69.18 o 
  -7  13   9        7.55       35.42     38.97 o 
  -6  13   9     1775.72     1792.07    127.35 o 
  -5  13   9       20.98       14.41     40.19 o 
  -4  13   9        1.07       20.02     39.31 o 
  -3  13   9      171.72      249.61     80.18 o 
  -2  13   9      450.21      411.62    117.01 o 
  -1  13   9        0.45        1.12    129.07 o 
   0  13   9     1989.31     1697.22    898.99 o 
   1  13   9        0.14      731.98    487.47 o 
   2  13   9      327.47      351.22     69.88 o 
   3  13   9        0.89      566.31    452.28 o 
   4  13   9      174.11      271.34     80.87 o 
   5  13   9        1.15       71.20     70.49 o 
  -7  14   9       33.59       73.82     64.24 o 
  -6  14   9       86.63      141.58     58.56 o 
  -5  14   9      372.82      482.58     75.34 o 
  -4  14   9      274.57      237.06    165.94 o 
  -3  14   9       82.93       27.07     72.61 o 
  -2  14   9      166.91      239.93    100.96 o 
  -1  14   9      504.08      636.11    132.03 o 
   0  14   9       45.23      504.05    435.00 o 
   1  14   9      104.48       43.91     68.53 o 
   2  14   9      309.05      472.54    333.73 o 
   3  14   9      138.42      402.49    102.50 o 
 -18   0  10      105.59      191.44     76.29 o 
 -16   0  10       67.61       96.71     58.31 o 
 -14   0  10       25.34      135.32     62.32 o 
 -12   0  10     4071.48     3940.56    138.35 o 
 -10   0  10     6585.42     6430.80    200.20 o 
  -8   0  10       81.58      129.39     28.32 o 
  -6   0  10     4202.40     4168.20    125.42 o 
  -4   0  10     4799.95     4296.30    125.46 o 
  -2   0  10     1445.77     1461.73     66.12 o 
   0   0  10     2138.68     2300.46     86.73 o 
   2   0  10     5986.26     5703.68    332.06 o 
   4   0  10     2365.64     2271.15    108.62 o 
   6   0  10     2784.83     2814.33    129.66 o 
   8   0  10     1727.82     1657.11    106.71 o 
  10   0  10     1580.00     1670.90    115.24 o 
  12   0  10      226.18      260.32     66.77 o 
 -18   1  10       96.41      172.43     60.98 o 
 -17   1  10      375.89      390.17     62.51 o 
 -16   1  10        3.64       -0.11     36.67 o 
 -15   1  10      464.51      550.50     69.01 o 
 -14   1  10      438.11      395.80     61.55 o 
 -13   1  10       49.86       81.51     31.63 o 
 -12   1  10      203.50      184.19     37.46 o 
 -11   1  10     2203.04     2135.12     86.28 o 
 -10   1  10       60.78       71.68     19.61 o 
  -9   1  10       10.41       14.45     15.76 o 
  -8   1  10       82.05      132.47     20.17 o 
  -7   1  10     9062.12     9122.63    156.24 o 
  -6   1  10     1957.35     1944.41     55.34 o 
  -5   1  10      521.59      540.09     28.35 o 
  -4   1  10        1.00       14.30     12.19 o 
  -3   1  10     1713.56     1761.74     51.12 o 
  -2   1  10      451.52      476.15     28.01 o 
  -1   1  10     1230.35     1128.83     41.79 o 
   0   1  10      979.66     1078.22     40.85 o 
   1   1  10     5704.83     5583.09    109.08 o 
   2   1  10       24.02       43.95     15.64 o 
   3   1  10      214.07      219.43     36.60 o 
   4   1  10        7.11       35.06     33.89 o 
   5   1  10     1253.13     1346.40     60.53 o 
   6   1  10       57.64       86.65     26.42 o 
   7   1  10     5608.01     5016.33    230.69 o 
   8   1  10        5.71        3.85     24.63 o 
   9   1  10      729.65      759.78     56.86 o 
  10   1  10       71.67       42.13     33.87 o 
  11   1  10      316.12      309.89     47.81 o 
  12   1  10        3.69       23.81     34.68 o 
  13   1  10       74.15      162.91     40.92 o 
 -18   2  10       49.93       97.36     56.41 o 
 -17   2  10      164.97      207.90     64.41 o 
 -16   2  10      393.01      376.16     63.40 o 
 -15   2  10     1148.53     1061.76     74.71 o 
 -14   2  10      346.18      440.87     50.76 o 
 -13   2  10     2875.89     2965.44    103.63 o 
 -12   2  10      566.49      530.29     52.60 o 
 -11   2  10       21.76       -9.41     24.74 o 
 -10   2  10      724.94      614.43     46.94 o 
  -9   2  10     3135.01     3156.63     96.80 o 
  -8   2  10     4539.23     4610.67    117.98 o 
  -7   2  10      636.73      655.45     33.60 o 
  -6   2  10     5575.71     5537.70    106.42 o 
  -5   2  10     3061.85     3103.74     71.97 o 
  -4   2  10      401.54      371.90     26.60 o 
  -3   2  10      851.24      882.84     36.11 o 
  -2   2  10     7505.42     6962.64    126.15 o 
  -1   2  10     7879.78     7774.62    137.07 o 
   0   2  10     1405.50     1378.92     46.83 o 
   1   2  10     3410.11     3232.60     94.93 o 
   2   2  10     4783.77     4429.07    110.42 o 
   3   2  10     2293.25     2163.74     89.28 o 
   4   2  10      706.90      712.71     49.19 o 
   5   2  10     4069.25     3854.52    109.28 o 
   6   2  10     2567.94     2313.45     86.20 o 
   7   2  10      611.80      654.94     50.53 o 
   8   2  10      126.35      108.81     32.22 o 
   9   2  10     1317.44     1333.66     70.92 o 
  10   2  10      701.15      654.17     79.70 o 
  11   2  10      231.54      247.42     46.77 o 
  12   2  10        5.65      -15.77     32.04 o 
  13   2  10      674.89      740.41     72.52 o 
 -18   3  10      297.46      443.78    139.87 o 
 -17   3  10       40.81      132.40     57.10 o 
 -16   3  10       32.67       59.32     44.61 o 
 -15   3  10       76.58      147.70     63.28 o 
 -14   3  10     7968.28     7937.59    222.53 o 
 -13   3  10      191.73      159.62     40.05 o 
 -12   3  10     2164.44     2107.76     85.79 o 
 -11   3  10     1151.84     1142.71     62.86 o 
 -10   3  10     1416.25     1367.95     64.98 o 
  -9   3  10      268.07      324.57     39.61 o 
  -8   3  10     6035.87     6046.39    142.56 o 
  -7   3  10       20.98       43.83     23.79 o 
  -6   3  10     7028.20     6848.95    123.68 o 
  -5   3  10      264.84      312.48     22.85 o 
  -4   3  10     5564.47     5542.79    121.45 o 
  -3   3  10      880.97      933.07     37.59 o 
  -2   3  10     1525.40     1399.60     50.78 o 
  -1   3  10     1507.11     1412.67     49.53 o 
   0   3  10    11007.04    10805.70    199.36 o 
   1   3  10      867.95      892.98     45.34 o 
   2   3  10      692.03      635.14     40.41 o 
   3   3  10       41.59       10.69     23.38 o 
   4   3  10     5308.61     5209.64    159.58 o 
   5   3  10       26.75        7.97     26.29 o 
   6   3  10      135.89      134.86     33.85 o 
   7   3  10       99.49      108.87     29.11 o 
   8   3  10     3153.09     3190.49    106.51 o 
   9   3  10       53.00       57.19     29.76 o 
  10   3  10       15.07       52.22     31.58 o 
  11   3  10        3.07        0.17     27.81 o 
  12   3  10      879.70      943.07     78.65 o 
  13   3  10        0.85       58.64     35.89 o 
 -17   4  10       43.54       79.26     44.22 o 
 -16   4  10      131.03      203.07     54.65 o 
 -15   4  10     1260.88     1268.43     95.77 o 
 -14   4  10      180.22      202.05     52.07 o 
 -13   4  10     5879.36     5981.32    181.25 o 
 -12   4  10     1050.15      977.59     60.20 o 
 -11   4  10     1847.73     1722.12     76.28 o 
 -10   4  10      321.64      301.32     40.90 o 
  -9   4  10       40.07       41.57     27.92 o 
  -8   4  10      736.72      838.16     55.52 o 
  -7   4  10        0.66       34.50     25.80 o 
  -6   4  10     2198.03     2054.68     73.88 o 
  -5   4  10     9082.43     8415.91    174.30 o 
  -4   4  10     2585.79     2515.38     79.57 o 
  -3   4  10      222.44      208.61     23.79 o 
  -2   4  10     2983.05     2871.71     72.36 o 
  -1   4  10     1848.94     1727.44     61.63 o 
   0   4  10      103.44      131.55     23.01 o 
   1   4  10     4538.84     4370.71    109.46 o 
   2   4  10     3162.10     2984.24     92.78 o 
   3   4  10     5571.64     5622.46    133.16 o 
   4   4  10       11.01       19.89     19.85 o 
   5   4  10      635.23      662.63    130.44 o 
   6   4  10      831.50      764.30     96.01 o 
   7   4  10      174.39      174.50     33.21 o 
   8   4  10       19.30       -6.01     25.51 o 
   9   4  10      371.99      407.79     49.56 o 
  10   4  10      409.14      444.94     54.05 o 
  11   4  10      490.17      529.04     59.89 o 
  12   4  10        1.88        1.60     30.68 o 
 -17   5  10      137.35      124.02     52.60 o 
 -16   5  10      490.25      439.92     71.62 o 
 -15   5  10      458.92      504.06     75.26 o 
 -14   5  10     1389.77     1394.52     98.57 o 
 -13   5  10      698.62      744.56     77.62 o 
 -12   5  10      291.36      201.28     49.92 o 
 -11   5  10      364.47      385.99     46.81 o 
 -10   5  10       97.57      130.15     30.28 o 
  -9   5  10      142.16      150.43     31.44 o 
  -8   5  10       21.97       46.89     39.53 o 
  -7   5  10     7767.98     7227.50    162.07 o 
  -6   5  10      797.13      811.23     47.74 o 
  -5   5  10      425.57      423.19     42.41 o 
  -4   5  10      140.98      123.64     19.05 o 
  -3   5  10     2605.12     2398.41     79.06 o 
  -2   5  10      147.98      203.69     24.21 o 
  -1   5  10       41.03       49.95     17.79 o 
   0   5  10     2590.47     2334.62     74.87 o 
   1   5  10     2949.95     2712.43     82.88 o 
   2   5  10      252.32      288.76     40.84 o 
   3   5  10       56.32       83.61     23.07 o 
   4   5  10        0.80        7.97     48.82 o 
   5   5  10        5.03        2.92     21.52 o 
   6   5  10     1566.66     1610.12     70.34 o 
   7   5  10      380.05      421.94     84.03 o 
   8   5  10      696.55      706.92     57.38 o 
   9   5  10      128.68      100.61     35.41 o 
  10   5  10       57.07       40.66     31.63 o 
  11   5  10       42.16      102.71     43.28 o 
  12   5  10        3.02       32.94     39.19 o 
 -16   6  10      452.95      438.14     78.35 o 
 -15   6  10        0.27      -32.54     33.46 o 
 -14   6  10      122.03      159.42     49.76 o 
 -13   6  10      137.95      123.15     63.23 o 
 -12   6  10     1201.53     1260.22     88.51 o 
 -11   6  10      154.24      127.26     41.52 o 
 -10   6  10      137.10       67.30     39.36 o 
  -9   6  10       25.51       66.17     26.93 o 
  -8   6  10     3534.08     3482.24    140.55 o 
  -7   6  10      123.07      215.01     34.01 o 
  -6   6  10     4593.82     4347.55    117.81 o 
  -5   6  10      402.80      515.56     44.29 o 
  -4   6  10     1466.58     1386.17     75.13 o 
  -3   6  10       11.39       28.82     12.99 o 
  -2   6  10     2686.11     2561.46     86.62 o 
  -1   6  10     2058.81     1789.42     63.22 o 
   0   6  10      962.98      925.45    108.57 o 
   1   6  10      993.44      922.23     91.79 o 
   2   6  10     3701.55     3508.15     99.95 o 
   3   6  10       65.96       44.20     24.17 o 
   4   6  10       10.71       47.41     29.83 o 
   5   6  10      693.58      590.05     65.64 o 
   6   6  10     1323.67     1323.06     64.95 o 
   7   6  10        1.54       26.60     25.84 o 
   8   6  10      640.67      599.41     92.99 o 
   9   6  10       88.86      133.94     54.28 o 
  10   6  10      752.14      689.79     81.05 o 
  11   6  10        9.32       61.43     63.80 o 
  12   6  10      162.27      206.11     57.64 o 
 -16   7  10        7.08       33.42     46.81 o 
 -15   7  10      932.10     1052.52     98.20 o 
 -14   7  10      124.96      212.71     58.24 o 
 -13   7  10       22.17       30.31     55.86 o 
 -12   7  10       67.85       35.55     42.46 o 
 -11   7  10      629.97      559.55     74.80 o 
 -10   7  10      340.05      394.64     63.12 o 
  -9   7  10      101.14       90.00     40.13 o 
  -8   7  10       29.57       39.94     39.77 o 
  -7   7  10     6844.14     6516.56    273.11 o 
  -6   7  10      256.00      331.69     53.23 o 
  -5   7  10      947.13      953.86     58.71 o 
  -4   7  10      400.89      414.33     43.04 o 
  -3   7  10     1717.16     1566.35     66.85 o 
  -2   7  10      241.21      253.31     35.45 o 
  -1   7  10      725.78      846.41     69.26 o 
   0   7  10       76.94       89.29     29.97 o 
   1   7  10     2801.71     2443.60     94.03 o 
   2   7  10      148.86      123.93     28.83 o 
   3   7  10      607.04      582.75     70.41 o 
   4   7  10      178.95      150.15     71.04 o 
   5   7  10     1288.40     1095.46    121.84 o 
   6   7  10       36.67       45.70     32.68 o 
   7   7  10     1950.28     1857.98    114.92 o 
   8   7  10      158.48      221.89     60.61 o 
   9   7  10      234.12      224.02     52.21 o 
  10   7  10       47.11       87.85     43.31 o 
  11   7  10      668.06      688.13     82.48 o 
 -15   8  10        2.59       25.93     43.19 o 
 -14   8  10      137.33      171.05     54.56 o 
 -13   8  10     1535.44     1501.23    104.47 o 
 -12   8  10      698.05      632.08     81.95 o 
 -11   8  10       68.51       15.40     38.62 o 
 -10   8  10      113.28       96.36     44.40 o 
  -9   8  10      271.82      255.98     63.49 o 
  -8   8  10      538.30      573.91     71.98 o 
  -7   8  10       54.35       81.73     40.65 o 
  -6   8  10     2120.98     1924.87    110.33 o 
  -5   8  10     4789.46     4651.82    130.45 o 
  -4   8  10     1164.96     1169.26     59.66 o 
  -3   8  10      416.71      504.55     55.53 o 
  -2   8  10      176.79      218.88     34.99 o 
  -1   8  10      863.46      934.24    112.21 o 
   0   8  10       38.09       52.41     23.38 o 
   1   8  10     3078.40     2947.93    109.36 o 
   2   8  10     2203.90     2097.97     75.56 o 
   3   8  10     2234.81     2034.53     76.11 o 
   4   8  10      858.54      859.41    100.45 o 
   5   8  10     2009.64     1799.47     73.61 o 
   6   8  10      893.78      935.51    192.95 o 
   7   8  10      219.77      237.56     52.77 o 
   8   8  10      123.21      159.08    103.43 o 
   9   8  10      890.31      971.41    109.05 o 
  10   8  10      419.63      429.51     64.55 o 
 -14   9  10      981.60     1064.79     91.31 o 
 -13   9  10      104.54      327.37     77.12 o 
 -12   9  10      271.25      324.60     64.94 o 
 -11   9  10        0.08       44.93     44.30 o 
 -10   9  10      490.82      488.09     72.69 o 
  -9   9  10      655.83      705.29     93.48 o 
  -8   9  10      785.24      757.30     73.67 o 
  -7   9  10       10.02       36.20     37.92 o 
  -6   9  10     2398.59     2327.02    114.50 o 
  -5   9  10      294.93      332.89     57.61 o 
  -4   9  10     1074.53     1018.86     57.33 o 
  -3   9  10      147.93      153.64     33.17 o 
  -2   9  10      204.50      231.43     35.74 o 
  -1   9  10        8.41       34.21     24.53 o 
   0   9  10     4099.86     3844.91    105.50 o 
   1   9  10       13.20       39.94     36.56 o 
   2   9  10      640.93      604.99     60.02 o 
   3   9  10      533.67      530.85     46.90 o 
   4   9  10      636.64      630.43     68.04 o 
   5   9  10       18.18       37.93     32.24 o 
   6   9  10       41.94       -7.74     32.62 o 
   7   9  10      147.77      199.95    109.27 o 
   8   9  10     1045.74     1041.21    123.25 o 
   9   9  10       47.76      125.84     43.10 o 
  10   9  10       67.53      157.45     86.44 o 
 -13  10  10     1171.77     1266.32     99.54 o 
 -12  10  10       35.59      107.15     51.68 o 
 -11  10  10      395.07      276.22     62.68 o 
 -10  10  10      275.44      296.04     62.12 o 
  -9  10  10      731.07      798.99     81.90 o 
  -8  10  10      309.47      384.82     66.11 o 
  -7  10  10      142.84      183.93     53.57 o 
  -6  10  10       32.59       34.95     39.79 o 
  -5  10  10     2072.59     1983.42    106.58 o 
  -4  10  10       21.35        2.08     36.19 o 
  -3  10  10      404.40      421.95     45.91 o 
  -2  10  10      549.24      536.81    102.37 o 
  -1  10  10     1786.87     2018.55    198.09 o 
   0  10  10      248.55      188.46     51.32 o 
   1  10  10      205.14      223.35     40.50 o 
   2  10  10      167.37      264.46     49.18 o 
   3  10  10      764.83      658.98    136.32 o 
   4  10  10       72.96       77.90     46.78 o 
   5  10  10        4.85       90.78    105.35 o 
   6  10  10      218.66      282.79     54.64 o 
   7  10  10      202.51      230.72     49.14 o 
   8  10  10        0.01       80.40     57.94 o 
   9  10  10      110.01      134.60     44.01 o 
 -12  11  10       31.40      113.93     55.73 o 
 -11  11  10      205.98      261.12    106.20 o 
 -10  11  10       69.24       87.70     44.65 o 
  -9  11  10      136.87      227.22     59.78 o 
  -8  11  10      519.17      487.48     74.97 o 
  -7  11  10     1247.94     1309.40     94.79 o 
  -6  11  10      279.63      286.60     63.45 o 
  -5  11  10      124.02       85.92     45.62 o 
  -4  11  10       74.14       55.68     51.94 o 
  -3  11  10      787.15      745.24    138.71 o 
  -2  11  10       78.64       89.12     59.21 o 
  -1  11  10       94.61      156.25     36.54 o 
   0  11  10      882.80      895.33     98.52 o 
   1  11  10      911.12      853.35    168.38 o 
   2  11  10       50.97      111.07     36.09 o 
   3  11  10        9.22      -40.21     62.09 o 
   4  11  10       14.37       87.21     37.07 o 
   5  11  10       68.32      111.84     38.76 o 
   6  11  10       28.02       70.77     37.98 o 
   7  11  10      148.38      183.93     46.05 o 
   8  11  10      182.41      208.96    414.71 o 
 -11  12  10       61.84      148.05     47.61 o 
 -10  12  10        9.09       52.83     55.44 o 
  -9  12  10        4.84       56.09     42.83 o 
  -8  12  10      448.18      470.14     91.36 o 
  -7  12  10       48.81       88.20     49.95 o 
  -6  12  10     1470.33     1340.93     96.37 o 
  -5  12  10       13.92       -5.30     55.74 o 
  -4  12  10      710.87      831.99     88.02 o 
  -3  12  10       50.04       43.00     50.60 o 
  -2  12  10      838.94      877.58     82.90 o 
  -1  12  10      306.00      391.31     79.51 o 
   0  12  10        6.78       10.77     42.31 o 
   1  12  10      456.34      598.67     90.24 o 
   2  12  10     1334.98     1252.54    394.59 o 
   3  12  10        3.73       -6.68     91.34 o 
   4  12  10        2.20      118.27     76.07 o 
   5  12  10       52.97      134.35     41.63 o 
   6  12  10      491.80      642.66     67.22 o 
  -9  13  10        0.05      -29.48     48.00 o 
  -8  13  10       63.82       84.90     58.47 o 
  -7  13  10     1486.11     1404.86    100.50 o 
  -6  13  10        0.33      -43.15     64.64 o 
  -5  13  10      116.46      200.50     55.35 o 
  -4  13  10      158.15      164.81     57.90 o 
  -3  13  10      303.09      401.38     68.32 o 
  -2  13  10        4.11      -55.08     55.08 o 
  -1  13  10      789.47      772.81    146.53 o 
   0  13  10        4.06       53.25    223.76 o 
   1  13  10      546.54      601.11    125.07 o 
   2  13  10        7.68       90.41     51.86 o 
   3  13  10      134.96      102.43     79.84 o 
   4  13  10      133.66      194.30     61.39 o 
  -6  14  10      597.06      668.61    197.76 o 
  -5  14  10       96.49      172.17     47.79 o 
  -4  14  10      218.45      265.46     85.93 o 
  -3  14  10      223.43      399.83    103.53 o 
  -2  14  10       49.84       40.73     67.24 o 
  -1  14  10      118.68     1058.34    590.48 o 
   0  14  10       26.17      937.96    566.16 o 
   1  14  10      161.10      268.33     95.70 o 
 -17   0  11      760.17      810.53    110.62 o 
 -15   0  11       64.50       52.22     52.02 o 
 -13   0  11     5282.37     4862.24    500.89 o 
 -11   0  11      187.55      209.95     40.46 o 
  -9   0  11     3538.61     3320.85    115.89 o 
  -7   0  11     4622.31     4384.12    134.79 o 
  -5   0  11     7738.87     7327.16    195.03 o 
  -3   0  11       68.92      115.48     28.37 o 
  -1   0  11     5524.18     5372.25    153.99 o 
   1   0  11    22330.80    22081.18    459.72 o 
   3   0  11     3202.09     3248.01    135.38 o 
   5   0  11     2748.60     2727.74    129.83 o 
   7   0  11      753.89      779.61    184.81 o 
   9   0  11     2771.54     2847.40    151.80 o 
  11   0  11      354.30      294.60    162.32 o 
 -18   1  11      119.90       97.39     59.75 o 
 -17   1  11        5.21       71.25     57.10 o 
 -16   1  11        1.45        2.78     38.81 o 
 -15   1  11      919.93     1078.36     82.27 o 
 -14   1  11      680.96      766.73     76.13 o 
 -13   1  11        9.72        4.21     33.66 o 
 -12   1  11     1844.29     1659.62    115.93 o 
 -11   1  11      399.06      428.40     53.72 o 
 -10   1  11      995.01     1084.60     57.33 o 
  -9   1  11     1065.34     1001.34     42.32 o 
  -8   1  11     2345.54     2153.72     62.01 o 
  -7   1  11     6327.95     6024.28    117.45 o 
  -6   1  11        4.91       18.10     14.91 o 
  -5   1  11      499.73      446.85     28.64 o 
  -4   1  11     1969.10     2019.48     58.49 o 
  -3   1  11     1184.86     1091.05     42.13 o 
  -2   1  11     5053.66     5003.32    103.34 o 
  -1   1  11     6520.91     6175.37    120.11 o 
   0   1  11     6641.02     6429.99    123.53 o 
   1   1  11     1542.50     1397.81     52.94 o 
   2   1  11      128.33      154.44     25.24 o 
   3   1  11      243.48      295.36     34.62 o 
   4   1  11     1994.31     1911.56     75.12 o 
   5   1  11      103.02      101.34     27.66 o 
   6   1  11      810.23      767.87     51.80 o 
   7   1  11     1407.05     1419.26     70.97 o 
   8   1  11      646.94      704.03     57.31 o 
   9   1  11       11.01       36.34     28.91 o 
  10   1  11      131.56       84.10     47.90 o 
  11   1  11       82.70      124.24     38.72 o 
  12   1  11      179.29      232.73     45.85 o 
 -18   2  11       43.66      118.82    103.75 o 
 -17   2  11        9.41       51.92     51.78 o 
 -16   2  11       69.96       66.59     44.20 o 
 -15   2  11        7.68       50.60     38.71 o 
 -14   2  11     1728.38     1790.78     89.99 o 
 -13   2  11      597.21      724.17     58.76 o 
 -12   2  11     1601.14     1851.02     93.63 o 
 -11   2  11      322.78      357.61     46.79 o 
 -10   2  11       60.59       82.57     29.91 o 
  -9   2  11      134.66      147.89     31.86 o 
  -8   2  11      994.66      981.00     53.84 o 
  -7   2  11      823.53      789.37     35.64 o 
  -6   2  11     9004.43     8910.61    153.99 o 
  -5   2  11      412.61      431.58     30.79 o 
  -4   2  11      306.03      349.08     27.88 o 
  -3   2  11      438.18      422.96     31.93 o 
  -2   2  11     5812.02     5494.01    110.05 o 
  -1   2  11     1505.08     1484.37     50.46 o 
   0   2  11     3272.40     3141.33     76.99 o 
   1   2  11     2332.91     2113.07     76.80 o 
   2   2  11     2683.29     2589.88     76.86 o 
   3   2  11      140.63      158.77     29.19 o 
   4   2  11      322.11      407.62     42.54 o 
   5   2  11        7.67       30.48     25.11 o 
   6   2  11     1992.51     1994.85     79.92 o 
   7   2  11      101.33      124.10     33.64 o 
   8   2  11     1350.20     1480.14     74.22 o 
   9   2  11       40.65       69.47     35.46 o 
  10   2  11      142.69      188.37     38.85 o 
  11   2  11       72.55       72.82     49.50 o 
  12   2  11      212.22      305.75     67.02 o 
 -17   3  11      228.13      259.25     76.80 o 
 -16   3  11       12.11       10.71     52.64 o 
 -15   3  11     2067.02     1992.18    129.72 o 
 -14   3  11        7.80        0.52     31.88 o 
 -13   3  11       95.58       92.68     35.66 o 
 -12   3  11       37.40       31.53     28.99 o 
 -11   3  11      949.04      883.19     58.17 o 
 -10   3  11       59.96       51.52     27.96 o 
  -9   3  11       22.86       45.60     27.31 o 
  -8   3  11      922.79      932.08     54.12 o 
  -7   3  11     6559.71     6222.03    146.50 o 
  -6   3  11      495.79      524.31     29.08 o 
  -5   3  11      162.00      199.31     21.27 o 
  -4   3  11      402.72      468.71     29.12 o 
  -3   3  11     1673.05     1571.83     51.51 o 
  -2   3  11      586.91      643.36     33.96 o 
  -1   3  11     2300.02     2165.15     62.41 o 
   0   3  11     1482.40     1460.79     64.57 o 
   1   3  11      956.10     1003.41     47.33 o 
   2   3  11      256.96      299.28     35.08 o 
   3   3  11      281.04      300.60     63.48 o 
   4   3  11       55.84       97.42     38.45 o 
   5   3  11      514.71      659.30     74.89 o 
   6   3  11       20.52       52.58     24.79 o 
   7   3  11     3735.71     3390.32    199.76 o 
   8   3  11        3.00        8.62     26.69 o 
   9   3  11        2.18        8.58     31.43 o 
  10   3  11       59.45       98.55     35.27 o 
  11   3  11      328.87      460.54     55.47 o 
  12   3  11       34.36       55.45     41.75 o 
 -17   4  11      194.82      183.76     70.67 o 
 -16   4  11     1184.03     1191.82     91.59 o 
 -15   4  11      222.86      271.33     61.34 o 
 -14   4  11     3027.83     3010.49    141.53 o 
 -13   4  11      246.79      237.28     45.38 o 
 -12   4  11     1221.70     1294.50     68.70 o 
 -11   4  11       15.04      -13.26     26.16 o 
 -10   4  11      158.44      159.49     36.21 o 
  -9   4  11      839.56      837.38     52.22 o 
  -8   4  11     1860.84     1724.53     71.57 o 
  -7   4  11      420.96      436.54     45.91 o 
  -6   4  11     7289.25     7162.40    160.87 o 
  -5   4  11      584.81      586.86     44.58 o 
  -4   4  11      789.60      737.44     39.48 o 
  -3   4  11      230.11      269.85     25.18 o 
  -2   4  11     1937.42     1701.27     54.94 o 
  -1   4  11        0.55       40.79     20.44 o 
   0   4  11     2316.86     2454.01     74.71 o 
   1   4  11      726.84      698.88     43.89 o 
   2   4  11     4286.00     4018.25    109.87 o 
   3   4  11      297.44      312.30     36.31 o 
   4   4  11       46.23       45.24     22.04 o 
   5   4  11        0.53       19.97     21.89 o 
   6   4  11     1272.58     1103.43     94.26 o 
   7   4  11       32.26       20.87     26.58 o 
   8   4  11     1288.35     1256.15     70.31 o 
   9   4  11      526.56      595.50     61.37 o 
  10   4  11      743.92      739.59     66.08 o 
  11   4  11       19.13       48.75     33.35 o 
  12   4  11       15.09       14.61     39.17 o 
 -17   5  11       16.54       70.67     42.42 o 
 -16   5  11       46.93       55.96     62.40 o 
 -15   5  11      719.28      738.14     89.06 o 
 -14   5  11      960.48     1089.96     90.28 o 
 -13   5  11      137.91       90.70     48.88 o 
 -12   5  11      313.38      327.03     60.97 o 
 -11   5  11      608.07      630.96     51.24 o 
 -10   5  11     1023.00      999.92     60.74 o 
  -9   5  11      141.97      215.94     37.59 o 
  -8   5  11     5399.97     5270.76    136.17 o 
  -7   5  11     3310.60     3030.37     96.52 o 
  -6   5  11      272.94      253.63     37.86 o 
  -5   5  11     1330.32     1234.52     58.82 o 
  -4   5  11     2272.05     2147.75     77.29 o 
  -3   5  11     1901.29     1925.28     71.42 o 
  -2   5  11      392.51      471.73     34.58 o 
  -1   5  11     1312.69     1269.83     52.35 o 
   0   5  11     6957.42     6744.73    141.14 o 
   1   5  11      122.53      154.75     28.56 o 
   2   5  11       74.51       46.28     42.64 o 
   3   5  11      424.43      483.76     71.78 o 
   4   5  11      692.91      624.47     56.42 o 
   5   5  11      172.38      213.70     50.44 o 
   6   5  11        6.33       -1.07     22.96 o 
   7   5  11     1678.20     1675.24     76.25 o 
   8   5  11      955.65      946.06     61.01 o 
   9   5  11        0.57      -10.50     31.17 o 
  10   5  11       90.65       70.11     34.84 o 
  11   5  11      130.93      135.83     52.02 o 
 -16   6  11        6.44       54.78     41.89 o 
 -15   6  11       13.71       49.09     38.69 o 
 -14   6  11       38.37       79.56     48.58 o 
 -13   6  11     2476.99     2250.54    121.93 o 
 -12   6  11       55.18       79.30     42.42 o 
 -11   6  11      554.17      603.14     77.49 o 
 -10   6  11      236.89      238.77     50.07 o 
  -9   6  11     1107.40     1007.53     58.75 o 
  -8   6  11       19.65       41.83     34.54 o 
  -7   6  11     5238.50     4943.08    131.33 o 
  -6   6  11      342.68      302.67     40.26 o 
  -5   6  11     1675.60     1546.19     78.53 o 
  -4   6  11      111.48       98.11     32.59 o 
  -3   6  11      266.60      244.77     33.54 o 
  -2   6  11      204.20      216.49     26.66 o 
  -1   6  11     1789.34     1645.09     70.96 o 
   0   6  11     1943.53     1833.17     69.07 o 
   1   6  11     5916.28     5498.72    172.73 o 
   2   6  11        0.12       22.19     21.47 o 
   3   6  11      211.53      223.86     36.95 o 
   4   6  11       86.26      131.53     26.76 o 
   5   6  11     1180.98     1154.00     74.12 o 
   6   6  11      130.40       84.95     29.76 o 
   7   6  11       31.37       58.49     29.91 o 
   8   6  11      329.48      357.19     47.62 o 
   9   6  11     1199.14     1154.28     83.84 o 
  10   6  11       86.70       89.03     44.28 o 
  11   6  11        8.89       -4.56     36.37 o 
 -16   7  11        1.54       27.33     59.61 o 
 -15   7  11       86.83      132.49     46.49 o 
 -14   7  11      371.29      464.12     78.29 o 
 -13   7  11       51.13       49.70     45.37 o 
 -12   7  11      387.96      458.08     72.88 o 
 -11   7  11      374.54      313.30     62.02 o 
 -10   7  11      198.11      238.97     52.54 o 
  -9   7  11        0.27        5.92     36.13 o 
  -8   7  11     2929.49     2706.25    137.79 o 
  -7   7  11       45.75      104.85     37.23 o 
  -6   7  11       56.84      100.48     39.73 o 
  -5   7  11      250.86      274.94     37.35 o 
  -4   7  11      308.91      300.68     39.80 o 
  -3   7  11       57.43       77.54     24.71 o 
  -2   7  11      121.00      151.39     30.81 o 
  -1   7  11       35.75       42.26     17.96 o 
   0   7  11     5292.51     5226.36    152.25 o 
   1   7  11       57.91      141.02     59.56 o 
   2   7  11      113.14      173.64     30.82 o 
   3   7  11      749.61      727.67     65.23 o 
   4   7  11      576.47      624.47     76.97 o 
   5   7  11       29.19      106.37     41.32 o 
   6   7  11      805.63      781.77     54.67 o 
   7   7  11      253.81      200.39     39.18 o 
   8   7  11      640.43      645.30     90.61 o 
   9   7  11        7.63       33.53     42.73 o 
  10   7  11      362.40      429.17     65.82 o 
 -15   8  11      129.38      173.99     51.54 o 
 -14   8  11      111.05       77.39     50.16 o 
 -13   8  11     1044.43     1126.68     91.58 o 
 -12   8  11       92.35       98.58     51.70 o 
 -11   8  11      177.88      155.52     52.31 o 
 -10   8  11      186.44      168.94     50.41 o 
  -9   8  11      566.04      595.06     76.19 o 
  -8   8  11      194.49      167.27     48.52 o 
  -7   8  11      318.71      393.09     62.73 o 
  -6   8  11     1130.64      975.81     56.90 o 
  -5   8  11      914.75      889.68     54.98 o 
  -4   8  11       38.40       50.23     26.48 o 
  -3   8  11      103.96      100.62     27.65 o 
  -2   8  11       84.68      130.56     30.17 o 
  -1   8  11      362.90      440.00     50.54 o 
   0   8  11     2038.80     1790.86    159.29 o 
   1   8  11     2338.27     2320.67     81.05 o 
   2   8  11     1418.96     1256.01     83.20 o 
   3   8  11      536.19      536.56     70.09 o 
   4   8  11      257.19      298.15     39.78 o 
   5   8  11      150.49      144.12     50.54 o 
   6   8  11      155.81      174.79     49.08 o 
   7   8  11      116.47      205.62     48.46 o 
   8   8  11     1235.77     1054.25    162.24 o 
   9   8  11      499.85      483.45     67.28 o 
  10   8  11      573.20      711.43    141.82 o 
 -14   9  11      195.50      346.77     64.09 o 
 -13   9  11        0.01        5.11     59.87 o 
 -12   9  11      202.98      214.03     54.52 o 
 -11   9  11     1138.81     1342.68     98.42 o 
 -10   9  11      453.37      437.90     72.09 o 
  -9   9  11       24.94       -6.68     40.27 o 
  -8   9  11        4.21        6.10     41.30 o 
  -7   9  11     3108.01     2903.17    143.95 o 
  -6   9  11       45.78       29.03     41.39 o 
  -5   9  11      627.02      629.57    110.81 o 
  -4   9  11       12.59        8.88     25.05 o 
  -3   9  11     2507.78     2165.16    113.93 o 
  -2   9  11      498.52      535.49     46.00 o 
  -1   9  11      909.55      888.04     59.62 o 
   0   9  11        4.56       33.64     25.15 o 
   1   9  11      985.18      909.69    133.27 o 
   2   9  11       24.05       29.85     23.00 o 
   3   9  11      512.15      464.10     46.00 o 
   4   9  11      191.08      165.53     32.80 o 
   5   9  11      711.92      845.28    131.35 o 
   6   9  11       23.75       54.51     81.51 o 
   7   9  11     1270.01     1268.38    114.77 o 
   8   9  11       92.62       98.68     48.48 o 
   9   9  11       75.33      198.49    119.97 o 
 -13  10  11      264.10      268.96     80.74 o 
 -12  10  11      809.11      779.18     84.51 o 
 -11  10  11       44.17       73.47     44.39 o 
 -10  10  11      119.77       44.23     47.69 o 
  -9  10  11      364.29      359.99     65.96 o 
  -8  10  11      283.08      317.58     61.87 o 
  -7  10  11       67.41      130.27     52.71 o 
  -6  10  11     3142.39     3339.02    179.28 o 
  -5  10  11      327.80      353.27     62.64 o 
  -4  10  11      558.83      566.43     72.70 o 
  -3  10  11      109.12      180.93     34.46 o 
  -2  10  11     1175.93     1252.08     68.64 o 
  -1  10  11      489.40      562.85     54.42 o 
   0  10  11       31.69      111.69     84.93 o 
   1  10  11       64.17       36.88     51.44 o 
   2  10  11     1128.38     1165.22    112.66 o 
   3  10  11        8.99       52.02     31.39 o 
   4  10  11      214.88      208.92    102.43 o 
   5  10  11      197.82      184.43     47.69 o 
   6  10  11     1101.43     1060.57    174.00 o 
   7  10  11       75.56      151.62     69.78 o 
   8  10  11      269.59      288.96     56.15 o 
 -12  11  11      268.40      313.45     61.92 o 
 -11  11  11        2.45       16.46     45.59 o 
 -10  11  11      398.91      453.87     75.43 o 
  -9  11  11       65.68       93.89     50.02 o 
  -8  11  11     1364.96     1414.14     99.25 o 
  -7  11  11      422.91      422.46     71.24 o 
  -6  11  11      417.37      369.60     65.76 o 
  -5  11  11       41.92       40.51     44.43 o 
  -4  11  11      862.96      899.17     84.94 o 
  -3  11  11       24.55      122.82     45.08 o 
  -2  11  11       70.78      112.64     50.24 o 
  -1  11  11      616.60      667.74     57.30 o 
   0  11  11     1708.83     1506.94    220.10 o 
   1  11  11       61.56       76.92     41.64 o 
   2  11  11       12.51       57.31     76.96 o 
   3  11  11       20.68      106.32     39.95 o 
   4  11  11      326.06      386.61     58.51 o 
   5  11  11       62.71       57.88     36.29 o 
   6  11  11       23.59       98.46     40.35 o 
 -10  12  11      162.81      194.17     50.24 o 
  -9  12  11      369.73      418.67     99.54 o 
  -8  12  11        6.42       76.22     62.65 o 
  -7  12  11      632.96      766.10     82.32 o 
  -6  12  11      150.38      237.98     59.67 o 
  -5  12  11      464.29      484.36     76.00 o 
  -4  12  11       26.09      104.03     57.01 o 
  -3  12  11      181.36      319.05     77.73 o 
  -2  12  11        0.53       19.06     40.74 o 
  -1  12  11       48.59      149.09     51.34 o 
   0  12  11      303.93      351.27    124.59 o 
   1  12  11     1262.08     1414.69    280.51 o 
   2  12  11        4.53      114.62    112.20 o 
   3  12  11       38.41      156.40     52.91 o 
   4  12  11        0.52      810.23    481.29 o 
   5  12  11      195.75      311.33     53.11 o 
  -8  13  11      431.94      455.00     71.22 o 
  -7  13  11       24.84       -9.59     69.31 o 
  -6  13  11       38.38       98.81     92.53 o 
  -5  13  11        0.05      101.26     48.51 o 
  -4  13  11      374.59      447.14     71.90 o 
  -3  13  11        0.91       87.87     44.86 o 
  -2  13  11        7.31        0.41     59.07 o 
  -1  13  11       18.43       17.17     67.66 o 
   0  13  11      745.12      637.83    134.83 o 
   1  13  11        9.78      898.26    561.85 o 
   2  13  11      160.99      296.83     84.16 o 
   3  13  11      102.52      276.45    453.22 o 
 -16   0  12      356.01      289.59     83.62 o 
 -14   0  12     1597.88     1715.26    139.59 o 
 -12   0  12        8.63        5.93     50.20 o 
 -10   0  12      819.00      913.29     60.64 o 
  -8   0  12      283.38      283.19     37.46 o 
  -6   0  12     2085.75     1879.66    109.02 o 
  -4   0  12     3030.60     2880.51    125.04 o 
  -2   0  12     8485.67     8026.44    220.50 o 
   0   0  12     7380.50     7363.76    259.46 o 
   2   0  12      647.31      731.38     64.83 o 
   4   0  12     1889.58     1866.10    106.99 o 
   6   0  12     1190.00     1024.32     87.17 o 
   8   0  12     3060.34     3055.98    156.59 o 
  10   0  12      340.25      404.83     76.01 o 
  12   0  12      775.64      675.61    101.05 o 
 -17   1  12        5.63        9.92     40.72 o 
 -16   1  12        1.28       14.62     38.03 o 
 -15   1  12     1096.87     1104.56     84.91 o 
 -14   1  12       17.22      -25.96     37.96 o 
 -13   1  12      357.67      351.31     58.59 o 
 -12   1  12     1922.33     1936.75    100.95 o 
 -11   1  12      606.60      657.56     51.37 o 
 -10   1  12        6.01       12.68     25.27 o 
  -9   1  12      360.97      388.03     43.87 o 
  -8   1  12     2769.52     2685.54     74.61 o 
  -7   1  12     2856.37     2720.08     76.51 o 
  -6   1  12     2407.86     2318.65     65.88 o 
  -5   1  12     3730.53     3774.45     88.92 o 
  -4   1  12     3324.90     3351.69     82.20 o 
  -3   1  12     3531.83     3486.61     84.98 o 
  -2   1  12     1182.88     1314.67     50.21 o 
  -1   1  12     5699.20     5444.23    121.09 o 
   0   1  12     1052.44     1147.44     46.79 o 
   1   1  12      224.47      300.47     32.75 o 
   2   1  12     1360.95     1433.13     57.81 o 
   3   1  12     1011.07     1034.93     64.88 o 
   4   1  12      520.19      603.01     50.53 o 
   5   1  12      426.42      415.62     48.20 o 
   6   1  12     1791.75     1850.89     80.14 o 
   7   1  12     1344.95     1461.65     73.49 o 
   8   1  12       27.38       83.38     33.14 o 
   9   1  12      315.66      372.70     51.06 o 
  10   1  12      161.42      151.59     41.74 o 
  11   1  12      836.00      885.24     68.31 o 
  12   1  12        5.07      -30.55     42.20 o 
 -17   2  12      143.06      142.78     89.36 o 
 -16   2  12      200.80      223.27     55.08 o 
 -15   2  12      185.22      216.07     54.48 o 
 -14   2  12      206.05      267.57     57.93 o 
 -13   2  12     2816.74     2688.51    100.85 o 
 -12   2  12     1004.87     1105.19     69.23 o 
 -11   2  12      148.74      210.45     38.74 o 
 -10   2  12      149.64      162.57     32.99 o 
  -9   2  12      207.99      232.73     40.78 o 
  -8   2  12        9.47       28.28     25.18 o 
  -7   2  12     6915.87     6735.83    129.91 o 
  -6   2  12     3078.46     3063.45     92.22 o 
  -5   2  12     1737.04     1781.00     56.73 o 
  -4   2  12     1805.91     1691.03     55.40 o 
  -3   2  12       21.55       21.68     16.83 o 
  -2   2  12      381.10      414.07     33.30 o 
  -1   2  12     1615.09     1605.10     54.92 o 
   0   2  12     1817.55     1592.08     60.53 o 
   1   2  12     6582.86     6260.80    135.87 o 
   2   2  12      872.12      852.10     45.61 o 
   3   2  12      800.11      934.37     48.38 o 
   4   2  12     2302.62     2188.74     94.83 o 
   5   2  12      633.21      592.77     53.41 o 
   6   2  12      276.44      310.95     43.75 o 
   7   2  12     1022.88      937.44     60.13 o 
   8   2  12      176.18      142.41     38.76 o 
   9   2  12      636.21      670.73     64.99 o 
  10   2  12      363.91      347.05     51.48 o 
  11   2  12      110.69       95.59     37.76 o 
 -17   3  12      142.53      187.87     91.64 o 
 -16   3  12      234.68      223.67     73.78 o 
 -15   3  12      284.21      292.01     80.14 o 
 -14   3  12      299.02      390.05     52.03 o 
 -13   3  12       10.54       16.10     29.83 o 
 -12   3  12     2976.37     3045.31    106.74 o 
 -11   3  12      201.45      220.85     40.19 o 
 -10   3  12     2222.91     2243.85     86.22 o 
  -9   3  12      488.14      495.92     50.36 o 
  -8   3  12     5965.04     5621.02    141.26 o 
  -7   3  12      426.63      522.67     48.15 o 
  -6   3  12        0.31      -11.63     22.46 o 
  -5   3  12      326.03      380.53     28.91 o 
  -4   3  12     3698.07     3566.13     85.49 o 
  -3   3  12       16.51       13.39     15.80 o 
  -2   3  12      238.57      269.23     29.71 o 
  -1   3  12      136.67      142.94     26.19 o 
   0   3  12     3532.54     3120.79     99.62 o 
   1   3  12      276.25      375.73     41.45 o 
   2   3  12      161.99      151.42     28.81 o 
   3   3  12       78.95       71.80     25.50 o 
   4   3  12     1183.52     1127.71     98.67 o 
   5   3  12      118.89      116.97     31.33 o 
   6   3  12     2174.61     2077.09     86.34 o 
   7   3  12      357.64      354.93     48.18 o 
   8   3  12       84.76      109.41     54.90 o 
   9   3  12       23.43       44.23     32.04 o 
  10   3  12       69.58      133.72     39.16 o 
  11   3  12       18.73       17.94     41.78 o 
 -17   4  12      195.28      193.59     90.90 o 
 -16   4  12      390.12      403.68     89.64 o 
 -15   4  12      257.88      263.99     74.95 o 
 -14   4  12      566.42      598.44     79.55 o 
 -13   4  12     1490.46     1387.34     74.62 o 
 -12   4  12      403.69      447.31     53.28 o 
 -11   4  12      239.49      272.62     40.35 o 
 -10   4  12      488.24      544.09     50.60 o 
  -9   4  12     2824.80     2459.31     89.53 o 
  -8   4  12      114.86      128.22     33.59 o 
  -7   4  12     3179.04     3100.13     98.83 o 
  -6   4  12      380.05      381.22     44.53 o 
  -5   4  12      339.64      414.62     41.73 o 
  -4   4  12      351.51      412.94     30.09 o 
  -3   4  12      780.07      770.08     40.17 o 
  -2   4  12      707.33      825.63     40.63 o 
  -1   4  12      597.81      551.19     46.32 o 
   0   4  12      160.18      162.04     27.92 o 
   1   4  12     3445.96     3161.36    104.09 o 
   2   4  12      493.15      450.91     45.55 o 
   3   4  12       23.83       56.43     42.65 o 
   4   4  12        4.34        8.02     22.64 o 
   5   4  12     2523.40     2341.10     89.07 o 
   6   4  12       83.30       97.87     32.11 o 
   7   4  12      646.52      688.44     60.02 o 
   8   4  12       39.41       25.09     30.55 o 
   9   4  12      480.44      534.71     60.07 o 
  10   4  12       21.76      -27.87     29.40 o 
  11   4  12        0.34       42.05     37.80 o 
 -16   5  12      204.13      123.42     60.36 o 
 -15   5  12      704.09      768.10     90.96 o 
 -14   5  12      110.59      137.28     54.57 o 
 -13   5  12      730.45      783.29    107.35 o 
 -12   5  12      216.23      262.82     56.25 o 
 -11   5  12     1437.46     1369.99     77.62 o 
 -10   5  12      107.31      114.79     31.91 o 
  -9   5  12     1055.50      987.40     58.93 o 
  -8   5  12     3725.60     3543.74    128.46 o 
  -7   5  12      147.68      154.23     34.00 o 
  -6   5  12     1402.03     1213.69     61.13 o 
  -5   5  12     2344.59     2102.38     79.26 o 
  -4   5  12      115.37      120.92     29.43 o 
  -3   5  12     1710.54     1644.21     68.08 o 
  -2   5  12      929.86      918.43     46.48 o 
  -1   5  12     4578.47     4338.52    107.33 o 
   0   5  12      343.07      361.43     37.74 o 
   1   5  12        1.11        0.33     22.04 o 
   2   5  12     1815.27     1662.43     69.95 o 
   3   5  12     1417.35     1330.32     97.10 o 
   4   5  12      124.87      142.59     47.66 o 
   5   5  12       63.62      134.21     59.77 o 
   6   5  12     1222.08     1178.00     65.58 o 
   7   5  12     1144.04     1134.20     66.88 o 
   8   5  12       31.00       24.68     28.39 o 
   9   5  12      243.41      285.75     47.69 o 
  10   5  12      333.65      431.76     89.53 o 
 -16   6  12       69.90       78.32     45.35 o 
 -15   6  12       59.92       69.53     49.89 o 
 -14   6  12     1446.55     1493.73    137.15 o 
 -13   6  12      252.02      283.06     61.58 o 
 -12   6  12       44.27       50.09     46.54 o 
 -11   6  12      220.07       94.80     45.51 o 
 -10   6  12      255.50      251.57     53.62 o 
  -9   6  12      114.79      174.18     34.99 o 
  -8   6  12     2090.93     1810.46     77.48 o 
  -7   6  12      554.15      513.92     53.23 o 
  -6   6  12     3389.92     3006.48    100.75 o 
  -5   6  12       43.24       35.80     24.29 o 
  -4   6  12      108.04      142.33     37.94 o 
  -3   6  12        3.83       -8.63     17.80 o 
  -2   6  12     1761.85     1618.27     72.90 o 
  -1   6  12      127.73      171.63     28.87 o 
   0   6  12     7334.75     6733.81    168.93 o 
   1   6  12      100.17      112.74     27.49 o 
   2   6  12     2345.42     2129.30    123.05 o 
   3   6  12        4.85       47.79     58.76 o 
   4   6  12       26.34       93.05     43.41 o 
   5   6  12      126.32      157.59     33.73 o 
   6   6  12      239.09      285.71     48.50 o 
   7   6  12       30.22        9.16     30.22 o 
   8   6  12     2459.93     2490.67    100.82 o 
   9   6  12       38.88       81.16     36.45 o 
  10   6  12      109.40      135.25     51.61 o 
 -15   7  12      418.81      488.00     73.34 o 
 -14   7  12       48.39      138.45     50.07 o 
 -13   7  12      628.35      688.72     90.45 o 
 -12   7  12       67.13       37.71     41.22 o 
 -11   7  12     1277.62     1294.02    118.83 o 
 -10   7  12      157.52      201.25     51.88 o 
  -9   7  12       38.22       41.63     35.46 o 
  -8   7  12      258.10      295.55     42.35 o 
  -7   7  12      279.10      361.43     44.94 o 
  -6   7  12        0.37       23.64     27.29 o 
  -5   7  12     1273.68     1153.33     60.57 o 
  -4   7  12      185.54      200.97     34.09 o 
  -3   7  12     3245.19     2787.45     98.87 o 
  -2   7  12      241.16      311.14     43.18 o 
  -1   7  12     3208.81     2869.61    101.58 o 
   0   7  12       41.13       60.60     23.23 o 
   1   7  12        6.91        2.02     34.16 o 
   2   7  12      533.01      482.23     56.50 o 
   3   7  12      608.37      558.98     55.61 o 
   4   7  12       74.48      103.47     29.63 o 
   5   7  12       18.02       41.01     59.14 o 
   6   7  12      385.46      391.40     55.12 o 
   7   7  12     1117.19     1156.35     85.42 o 
   8   7  12        0.18        2.62     33.86 o 
   9   7  12      147.83      189.90     49.12 o 
 -14   8  12     1062.69     1096.45    104.38 o 
 -13   8  12      712.85      619.76     82.34 o 
 -12   8  12      137.58      163.56     53.18 o 
 -11   8  12       51.43       68.28     43.99 o 
 -10   8  12      200.41      154.20     56.64 o 
  -9   8  12     1107.77      911.45     80.64 o 
  -8   8  12      197.93      259.68     56.56 o 
  -7   8  12      420.62      477.35     72.38 o 
  -6   8  12     1279.30     1181.01     62.47 o 
  -5   8  12      424.86      490.56     45.79 o 
  -4   8  12      773.33      748.83     50.84 o 
  -3   8  12      288.10      381.59     45.44 o 
  -2   8  12      952.92      840.31     55.33 o 
  -1   8  12      100.19      145.15     33.58 o 
   0   8  12      316.03      350.64     39.84 o 
   1   8  12      685.85      713.78     98.76 o 
   2   8  12      442.80      423.02     62.09 o 
   3   8  12       30.05       77.30     27.61 o 
   4   8  12       51.72      139.18     71.77 o 
   5   8  12      778.07      810.37     76.00 o 
   6   8  12       69.71      166.53     78.43 o 
   7   8  12      140.93      149.97     64.62 o 
   8   8  12      371.10      430.25     64.66 o 
   9   8  12      498.25      454.27     67.63 o 
 -14   9  12      173.38       32.78    208.28 o 
 -13   9  12      105.25       51.63     45.95 o 
 -12   9  12     1146.67     1119.53     91.59 o 
 -11   9  12        9.18        2.70     43.70 o 
 -10   9  12      338.62      376.14     68.69 o 
  -9   9  12        5.15       44.77     45.35 o 
  -8   9  12     2668.20     2690.08    132.19 o 
  -7   9  12      134.94       68.32     57.03 o 
  -6   9  12       21.44      -14.59     36.66 o 
  -5   9  12        7.29      -16.03     27.43 o 
  -4   9  12     2158.47     1815.86    102.16 o 
  -3   9  12       94.21       79.20     29.39 o 
  -2   9  12        0.59       20.83     37.38 o 
  -1   9  12        1.50        7.79     25.91 o 
   0   9  12     1726.87     1807.57     88.64 o 
   1   9  12       72.70      107.02     94.26 o 
   2   9  12      418.03      421.87     64.60 o 
   3   9  12       58.32       56.74     34.23 o 
   4   9  12     1279.25     1180.95    107.81 o 
   5   9  12       35.17       77.28     60.51 o 
   6   9  12      601.64      623.37     72.44 o 
   7   9  12       49.72       11.10     89.38 o 
   8   9  12       52.65       59.21     46.77 o 
 -12  10  12      222.54      273.74     85.37 o 
 -11  10  12       17.46       37.77     37.07 o 
 -10  10  12      246.48      219.67     62.26 o 
  -9  10  12      239.95      200.33     57.58 o 
  -8  10  12       66.63      153.91     51.67 o 
  -7  10  12     1525.48     1487.23    100.36 o 
  -6  10  12      510.47      516.00     76.57 o 
  -5  10  12      423.58      463.71     71.95 o 
  -4  10  12        1.55       11.35     36.05 o 
  -3  10  12       49.33       81.14     31.08 o 
  -2  10  12      214.58      345.44     47.01 o 
  -1  10  12       59.84       82.37     33.07 o 
   0  10  12      121.33      150.63     39.21 o 
   1  10  12     1920.00     1819.56    261.36 o 
   2  10  12      311.57      375.55     61.85 o 
   3  10  12      316.25      305.26     51.63 o 
   4  10  12       33.82       52.55     35.17 o 
   5  10  12      642.50      767.19    119.27 o 
   6  10  12       28.49       84.33     41.01 o 
   7  10  12      377.11      495.30     80.35 o 
 -11  11  12      275.01      321.80     61.90 o 
 -10  11  12       96.82      175.41     56.62 o 
  -9  11  12      373.97      374.85     76.46 o 
  -8  11  12      114.27      170.49     52.55 o 
  -7  11  12      284.16      309.67     65.75 o 
  -6  11  12      156.03      122.72     51.02 o 
  -5  11  12      639.33      632.03     87.78 o 
  -4  11  12       31.87       89.76     48.36 o 
  -3  11  12       48.96       89.03     45.27 o 
  -2  11  12       13.01      122.91     46.54 o 
  -1  11  12      986.26     1034.04     73.85 o 
   0  11  12      493.10      604.27     95.72 o 
   1  11  12        0.02       -4.45    174.87 o 
   2  11  12      123.50      128.31     54.65 o 
   3  11  12      319.83      443.26     72.80 o 
   4  11  12      184.64      264.84     79.30 o 
   5  11  12       13.47      104.43     72.13 o 
  -9  12  12       11.06      122.80     46.45 o 
  -8  12  12       17.33       87.15     55.13 o 
  -7  12  12      318.58      409.81     69.59 o 
  -6  12  12      729.50      685.59    130.84 o 
  -5  12  12       31.51       31.34     49.42 o 
  -4  12  12       24.62       16.59     70.35 o 
  -3  12  12      187.36      282.55     56.68 o 
  -2  12  12      244.61      283.04     63.42 o 
  -1  12  12        3.15       43.11     55.21 o 
   0  12  12      371.18      401.89     72.53 o 
   1  12  12      174.43      248.06     65.00 o 
   2  12  12      131.00      181.58     79.08 o 
   3  12  12       70.99      162.09     52.20 o 
  -6  13  12       39.26       84.09     54.19 o 
  -5  13  12      533.69      452.18     74.98 o 
  -4  13  12       60.10      160.74     73.98 o 
  -3  13  12      228.39      184.55     57.82 o 
  -2  13  12       39.65      126.60     64.12 o 
  -1  13  12      853.80      799.62    136.04 o 
   0  13  12        0.36      -42.43     56.86 o 
   1  13  12        7.20     -383.33    398.71 o 
 -17   0  13       27.74       10.94     59.09 o 
 -15   0  13      743.08      780.98    107.86 o 
 -13   0  13      614.99      722.26    100.48 o 
 -11   0  13        3.03       14.01     46.11 o 
  -9   0  13       93.90      175.22     35.97 o 
  -7   0  13     6972.36     6660.20    203.34 o 
  -5   0  13      160.05      183.12     38.23 o 
  -3   0  13      181.48      239.10     46.76 o 
  -1   0  13      353.46      369.16     50.23 o 
   1   0  13     4885.37     4778.48    179.30 o 
   3   0  13      121.22      121.20     77.82 o 
   5   0  13     1729.92     1637.64    106.55 o 
   7   0  13     2042.91     1854.22    151.90 o 
   9   0  13      253.11      317.64     70.39 o 
  11   0  13      320.23      290.40     67.35 o 
 -17   1  13        0.04       25.99     40.85 o 
 -16   1  13      307.03      322.94     62.38 o 
 -15   1  13       28.37       57.22     44.23 o 
 -14   1  13       45.26      111.48     47.47 o 
 -13   1  13      520.14      578.01     73.12 o 
 -12   1  13     2750.58     2578.99    119.63 o 
 -11   1  13        1.42       38.60     34.81 o 
 -10   1  13      110.40      160.81     33.69 o 
  -9   1  13      139.28      119.49     30.60 o 
  -8   1  13     3872.39     3497.23    131.04 o 
  -7   1  13     1664.23     1567.36     55.39 o 
  -6   1  13     3722.15     3530.81     87.61 o 
  -5   1  13      618.45      680.82     41.47 o 
  -4   1  13     1436.29     1426.49     53.59 o 
  -3   1  13      161.99      269.31     30.48 o 
  -2   1  13      120.98      199.59     30.62 o 
  -1   1  13       35.76       42.08     21.30 o 
   0   1  13     1067.72     1081.26     51.86 o 
   1   1  13     2351.58     2173.26     74.43 o 
   2   1  13     1252.95     1148.40     78.00 o 
   3   1  13      114.86      149.20     33.50 o 
   4   1  13      801.09      840.42     59.11 o 
   5   1  13       46.74       41.91     27.59 o 
   6   1  13     1405.93     1319.27     70.79 o 
   7   1  13        0.80       32.09     34.15 o 
   8   1  13      202.16      193.43     41.34 o 
   9   1  13      309.07      315.29     49.67 o 
  10   1  13      608.87      710.87     66.30 o 
  11   1  13       88.23      154.77     39.13 o 
 -17   2  13      385.89      344.43     83.64 o 
 -16   2  13      285.84      300.48     62.96 o 
 -15   2  13       69.97      119.84     45.28 o 
 -14   2  13     1973.15     2083.92    151.01 o 
 -13   2  13     1214.34     1157.47     85.80 o 
 -12   2  13      199.15      205.62     40.28 o 
 -11   2  13      676.48      669.83     54.08 o 
 -10   2  13     2451.66     2328.59     88.76 o 
  -9   2  13     1695.80     1421.86     67.47 o 
  -8   2  13      533.35      571.38     51.08 o 
  -7   2  13     1580.64     1506.23     67.43 o 
  -6   2  13     2096.08     2005.25     63.73 o 
  -5   2  13      342.67      356.70     31.73 o 
  -4   2  13      262.13      303.45     33.02 o 
  -3   2  13      820.49      787.51     61.45 o 
  -2   2  13     2053.35     2043.70     64.72 o 
  -1   2  13      542.32      537.23     42.14 o 
   0   2  13     5467.35     5259.28    124.19 o 
   1   2  13     3017.29     3067.29     89.88 o 
   2   2  13     1020.35     1049.57     56.67 o 
   3   2  13      710.08      725.75     52.62 o 
   4   2  13      769.52      716.80     53.45 o 
   5   2  13     2086.66     1910.23     82.53 o 
   6   2  13       15.11       19.46     28.30 o 
   7   2  13      319.62      414.35     71.27 o 
   8   2  13     1675.27     1681.75     84.20 o 
   9   2  13      270.18      274.18     46.24 o 
  10   2  13      287.68      322.87     57.03 o 
  11   2  13        0.12      -27.26     40.93 o 
 -17   3  13       31.74       20.61    112.93 o 
 -16   3  13       41.26      -23.39    195.01 o 
 -15   3  13      881.75      765.26    117.56 o 
 -14   3  13      148.96      186.27     52.55 o 
 -13   3  13     2860.84     2713.69    104.10 o 
 -12   3  13       21.10       15.80     27.47 o 
 -11   3  13     1616.50     1592.55     75.51 o 
 -10   3  13        9.42       -1.97     26.17 o 
  -9   3  13     2438.83     2326.10     88.07 o 
  -8   3  13      244.23      214.73     38.87 o 
  -7   3  13      506.02      566.78     49.12 o 
  -6   3  13       75.96      133.62     30.20 o 
  -5   3  13     5018.18     4730.28    104.69 o 
  -4   3  13        0.80      -17.04     17.04 o 
  -3   3  13     2505.20     2283.36     68.41 o 
  -2   3  13      824.77      795.67     43.59 o 
  -1   3  13     4517.88     4248.79    164.77 o 
   0   3  13      483.65      492.01     41.10 o 
   1   3  13      747.53      692.84     43.23 o 
   2   3  13        1.22       30.75     21.91 o 
   3   3  13     1130.11     1059.01     58.19 o 
   4   3  13      430.66      507.20     60.96 o 
   5   3  13      110.81      176.76     39.57 o 
   6   3  13       23.44       27.42     28.20 o 
   7   3  13      559.94      511.74     56.63 o 
   8   3  13      127.12       96.93     35.14 o 
   9   3  13      300.08      308.94     49.22 o 
  10   3  13       23.56       64.24     33.66 o 
 -16   4  13        6.22       -2.62     52.37 o 
 -15   4  13      614.33      592.24    134.35 o 
 -14   4  13     2030.05     2073.67    115.81 o 
 -13   4  13      540.59      602.60     59.04 o 
 -12   4  13       12.72       38.28     29.88 o 
 -11   4  13        1.03       29.41     26.09 o 
 -10   4  13      161.72      191.93     35.57 o 
  -9   4  13      153.73      162.80     34.34 o 
  -8   4  13      812.78      823.31     54.54 o 
  -7   4  13     2309.90     2279.35     85.98 o 
  -6   4  13     2456.68     2210.23     83.60 o 
  -5   4  13      515.71      472.24     48.48 o 
  -4   4  13      105.17      190.15     25.06 o 
  -3   4  13      896.96      948.60     47.16 o 
  -2   4  13      793.44      694.04     41.57 o 
  -1   4  13        1.54       39.87     20.26 o 
   0   4  13     4819.06     4521.14    114.18 o 
   1   4  13     1271.34     1222.73     63.06 o 
   2   4  13      159.87      223.21     33.11 o 
   3   4  13        6.61       27.22     23.89 o 
   4   4  13      298.87      320.04     42.01 o 
   5   4  13      427.04      545.71     55.24 o 
   6   4  13       79.87       67.60     42.77 o 
   7   4  13        4.61       69.99     33.84 o 
   8   4  13      906.48      946.38     66.75 o 
   9   4  13      115.73       73.60     36.66 o 
  10   4  13        0.65      -26.10     26.10 o 
 -16   5  13       67.26      103.87     47.28 o 
 -15   5  13      154.13      179.04     56.39 o 
 -14   5  13        0.32       71.54     47.38 o 
 -13   5  13     1271.84     1151.14     91.29 o 
 -12   5  13      319.71      305.36     64.64 o 
 -11   5  13       86.82      168.05     39.75 o 
 -10   5  13      196.84      242.09     41.04 o 
  -9   5  13      673.05      614.37     52.07 o 
  -8   5  13      148.09      133.30     36.92 o 
  -7   5  13       23.44       45.07     26.56 o 
  -6   5  13     1660.37     1656.06     73.11 o 
  -5   5  13      508.69      489.50     50.50 o 
  -4   5  13      718.36      661.49     49.02 o 
  -3   5  13       27.86       35.17     19.55 o 
  -2   5  13      637.08      567.96     40.28 o 
  -1   5  13      778.44      782.23     46.39 o 
   0   5  13       36.88       59.17     22.77 o 
   1   5  13      610.96      598.88     45.38 o 
   2   5  13     1246.78     1231.07    113.08 o 
   3   5  13       11.16       25.10     24.28 o 
   4   5  13      308.28      432.68     58.16 o 
   5   5  13      179.66      280.97     56.53 o 
   6   5  13      451.75      506.80     55.51 o 
   7   5  13       53.33      136.41     37.78 o 
   8   5  13      194.73      223.45     45.47 o 
   9   5  13      191.70      241.52     46.59 o 
  10   5  13      268.17      335.54     52.34 o 
 -15   6  13        7.36       59.14     42.20 o 
 -14   6  13      986.68     1105.05     94.19 o 
 -13   6  13      167.09      214.92     59.79 o 
 -12   6  13       12.83       26.58     45.96 o 
 -11   6  13      283.94      294.12     60.79 o 
 -10   6  13        6.46       60.69     54.41 o 
  -9   6  13      696.45      719.08     58.13 o 
  -8   6  13      490.83      553.50     50.70 o 
  -7   6  13     1379.23     1222.85     65.27 o 
  -6   6  13      115.41      134.50     33.85 o 
  -5   6  13       53.83       74.22     31.85 o 
  -4   6  13        8.07       55.72     32.74 o 
  -3   6  13     2676.76     2291.25     90.41 o 
  -2   6  13       30.60       62.35     22.87 o 
  -1   6  13     1024.82      893.05     87.97 o 
   0   6  13      298.20      259.09     36.38 o 
   1   6  13     3404.59     3240.15    114.72 o 
   2   6  13       59.09      113.26     29.54 o 
   3   6  13        4.97       61.02     25.88 o 
   4   6  13        0.69       60.26     28.01 o 
   5   6  13     1131.07     1173.44     68.37 o 
   6   6  13      150.95      202.55     38.33 o 
   7   6  13     1603.63     1664.61     82.90 o 
   8   6  13       13.75       23.88     29.52 o 
   9   6  13      387.33      476.84     71.17 o 
 -15   7  13        2.97       46.30     41.68 o 
 -14   7  13       75.88       36.47     47.10 o 
 -13   7  13       11.63      -17.71     41.90 o 
 -12   7  13     1607.99     1569.93    105.47 o 
 -11   7  13       23.14       38.94     44.93 o 
 -10   7  13       62.84       86.67     45.87 o 
  -9   7  13      269.92      277.87     58.36 o 
  -8   7  13     2187.83     2290.53    118.23 o 
  -7   7  13      138.61      202.36     38.21 o 
  -6   7  13     2605.96     2521.02    129.96 o 
  -5   7  13      195.60      167.08     36.15 o 
  -4   7  13     3685.53     3344.03    112.55 o 
  -3   7  13       50.56       59.43     27.37 o 
  -2   7  13      785.71      708.63     57.81 o 
  -1   7  13      296.74      332.16     44.44 o 
   0   7  13      205.54      280.90     36.42 o 
   1   7  13       31.27       84.23     28.06 o 
   2   7  13     1686.54     1546.21    146.99 o 
   3   7  13      141.06      205.79     36.03 o 
   4   7  13     1186.91     1109.08    125.88 o 
   5   7  13      254.69      195.16     48.77 o 
   6   7  13      660.39      748.99     60.40 o 
   7   7  13       29.97       78.73     44.93 o 
   8   7  13       60.88       97.16     41.98 o 
 -14   8  13     1506.43     1590.74    167.02 o 
 -13   8  13       66.67       94.46     47.39 o 
 -12   8  13        4.84       24.79     45.45 o 
 -11   8  13        1.24      -28.74     40.58 o 
 -10   8  13      734.71      671.08     84.90 o 
  -9   8  13      371.77      383.59     68.56 o 
  -8   8  13     1141.59     1275.87     92.32 o 
  -7   8  13     1584.50     1569.73     97.16 o 
  -6   8  13     2434.75     2348.86     89.92 o 
  -5   8  13      133.74      169.82     35.00 o 
  -4   8  13      188.57      227.07     38.26 o 
  -3   8  13      215.03      198.07     38.10 o 
  -2   8  13      939.62      846.98     57.23 o 
  -1   8  13        6.73      -10.19     24.94 o 
   0   8  13     1501.54     1512.55     75.86 o 
   1   8  13      807.70      825.98     60.45 o 
   2   8  13      390.95      426.61     55.15 o 
   3   8  13       65.35       91.24     32.74 o 
   4   8  13      877.64      789.86    101.52 o 
   5   8  13      281.39      307.78     56.06 o 
   6   8  13      123.47      217.02    138.49 o 
   7   8  13      293.23      250.55     66.97 o 
   8   8  13      626.27      666.46     72.93 o 
 -13   9  13      899.22     1019.16     89.58 o 
 -12   9  13       86.17       57.09     49.00 o 
 -11   9  13      411.15      433.84     73.43 o 
 -10   9  13      318.35      318.03     66.58 o 
  -9   9  13      671.04      674.83     84.82 o 
  -8   9  13       17.72       89.70     48.58 o 
  -7   9  13       42.23       49.88     42.16 o 
  -6   9  13       30.46       39.03     41.52 o 
  -5   9  13     1304.88     1262.39     88.99 o 
  -4   9  13       64.77      114.37     33.90 o 
  -3   9  13      168.16      187.38     36.70 o 
  -2   9  13      143.21      147.17     37.06 o 
  -1   9  13     1501.59     1527.64     78.48 o 
   0   9  13       58.60       53.85     30.85 o 
   1   9  13      232.07      267.14     46.43 o 
   2   9  13       10.97       10.10     45.52 o 
   3   9  13      549.54      637.25     55.85 o 
   4   9  13        5.95       15.80     33.36 o 
   5   9  13       65.85      120.43     46.33 o 
   6   9  13        8.58      737.31    501.54 o 
   7   9  13      190.82      252.00     50.78 o 
 -12  10  13        0.98       -2.45     94.81 o 
 -11  10  13      256.90      321.04     68.14 o 
 -10  10  13       85.09       91.13     44.66 o 
  -9  10  13        7.06       22.50     59.29 o 
  -8  10  13        0.95       15.85     40.27 o 
  -7  10  13       63.24       59.23     46.07 o 
  -6  10  13      363.26      421.43    100.54 o 
  -5  10  13        0.30      -23.93     42.64 o 
  -4  10  13        5.31      -36.97     36.97 o 
  -3  10  13      283.82      295.45     46.50 o 
  -2  10  13      425.72      482.76     58.54 o 
  -1  10  13       80.88       93.54     35.18 o 
   0  10  13     1421.82     1182.29    117.18 o 
   1  10  13      158.92      246.74     87.05 o 
   2  10  13       88.58       84.71     78.75 o 
   3  10  13       13.98       -5.02     36.40 o 
   4  10  13      168.65      216.78     48.01 o 
   5  10  13        1.84       -0.41     65.09 o 
 -10  11  13        3.59      112.93     51.37 o 
  -9  11  13        1.38       70.64     43.33 o 
  -8  11  13      109.17      118.17     49.60 o 
  -7  11  13        0.02      117.69     50.99 o 
  -6  11  13      152.09      162.70     54.86 o 
  -5  11  13      599.47      684.25     91.08 o 
  -4  11  13      119.40       81.81     49.68 o 
  -3  11  13      292.54      286.26     60.99 o 
  -2  11  13       62.65       86.11     44.74 o 
  -1  11  13      563.74      600.03     57.83 o 
   0  11  13       12.30       56.65     77.37 o 
   1  11  13      613.02      690.76     82.31 o 
   2  11  13      147.61      189.90     57.69 o 
   3  11  13      346.43      218.81     96.74 o 
   4  11  13        0.70      603.43    498.71 o 
  -8  12  13       38.26      124.51     88.57 o 
  -7  12  13     1300.81     1422.47    106.16 o 
  -6  12  13      131.93      232.93     55.00 o 
  -5  12  13       42.07      149.37     51.83 o 
  -4  12  13        0.05       62.84     46.63 o 
  -3  12  13      286.77      289.47     63.07 o 
  -2  12  13      165.35      131.68     53.39 o 
  -1  12  13       33.07      139.82     93.15 o 
   0  12  13      356.98      521.23     81.46 o 
   1  12  13      821.53      979.39    343.26 o 
   2  12  13       43.46      752.72    528.74 o 
 -16   0  14       78.79       87.83     67.44 o 
 -14   0  14     1390.39     1565.89    141.84 o 
 -12   0  14      461.36      571.36    108.17 o 
 -10   0  14      609.19      698.71    107.12 o 
  -8   0  14     1992.17     1890.30    176.87 o 
  -6   0  14     1972.35     1770.49     87.73 o 
  -4   0  14      842.43      722.91     59.16 o 
  -2   0  14      336.64      441.09     56.08 o 
   0   0  14    14321.82    14097.90    528.11 o 
   2   0  14      238.00      337.56     83.45 o 
   4   0  14      910.02      909.01     83.02 o 
   6   0  14      218.35      264.76     64.69 o 
   8   0  14     1214.36     1344.26    112.79 o 
  10   0  14        4.66       39.87     47.00 o 
 -16   1  14      517.62      447.85     73.70 o 
 -15   1  14       61.09      155.79     50.77 o 
 -14   1  14      233.78      257.62     58.74 o 
 -13   1  14     2649.40     2730.51    160.70 o 
 -12   1  14      398.95      431.46     66.04 o 
 -11   1  14      172.98      164.94     45.67 o 
 -10   1  14      179.26      203.07     35.45 o 
  -9   1  14      341.17      361.72     42.77 o 
  -8   1  14      931.65      951.34     55.29 o 
  -7   1  14      706.56      811.53     42.35 o 
  -6   1  14      550.00      583.59     40.57 o 
  -5   1  14     4228.29     3948.13    122.67 o 
  -4   1  14      542.02      593.99     40.78 o 
  -3   1  14      487.08      533.85     39.85 o 
  -2   1  14      121.59      131.65     27.07 o 
  -1   1  14     2171.97     2050.89     72.63 o 
   0   1  14      156.93      117.59     30.11 o 
   1   1  14     2396.85     2205.69     84.49 o 
   2   1  14      265.10      250.62     39.96 o 
   3   1  14     1260.91     1198.73     63.01 o 
   4   1  14      174.66      178.93     38.32 o 
   5   1  14      187.70      220.21     41.52 o 
   6   1  14      241.17      218.42     43.53 o 
   7   1  14       10.81       31.29     32.25 o 
   8   1  14       53.47       66.55     56.77 o 
   9   1  14      684.19      765.81     83.08 o 
  10   1  14      236.27      309.72     45.96 o 
 -16   2  14       28.07       29.02     45.14 o 
 -15   2  14      888.08      885.93     87.16 o 
 -14   2  14      374.48      399.59     82.87 o 
 -13   2  14       22.54       49.57     44.15 o 
 -12   2  14      370.45      454.28     67.33 o 
 -11   2  14      722.84      763.09     55.75 o 
 -10   2  14       15.38       30.35     26.94 o 
  -9   2  14       14.00       40.51     24.94 o 
  -8   2  14        6.91       29.10     24.19 o 
  -7   2  14     1677.19     1651.83     72.61 o 
  -6   2  14       24.74       66.99     27.99 o 
  -5   2  14     1649.55     1504.00     56.60 o 
  -4   2  14      975.29      920.87     46.24 o 
  -3   2  14     1663.21     1688.26     61.08 o 
  -2   2  14      540.55      571.51     43.48 o 
  -1   2  14      724.61      698.13     47.21 o 
   0   2  14     1399.25     1385.40     61.42 o 
   1   2  14      487.42      450.19     46.41 o 
   2   2  14      224.12      207.31     35.65 o 
   3   2  14     1502.52     1460.30     70.81 o 
   4   2  14     1611.05     1562.89     75.11 o 
   5   2  14      950.25      956.43     88.79 o 
   6   2  14       84.71       68.67     33.86 o 
   7   2  14     1160.55     1250.15     73.56 o 
   8   2  14      101.19       90.78     33.52 o 
   9   2  14       49.62       76.70     34.34 o 
  10   2  14       78.48       19.70     35.47 o 
 -16   3  14      210.47      208.27     74.03 o 
 -15   3  14      310.74      236.22     79.46 o 
 -14   3  14      763.48      902.04     84.80 o 
 -13   3  14       63.24       77.48     45.38 o 
 -12   3  14      711.97      804.70     62.51 o 
 -11   3  14       87.53      130.11     35.95 o 
 -10   3  14      119.05      106.36     32.98 o 
  -9   3  14       24.94       36.75     25.83 o 
  -8   3  14     1666.69     1740.71     89.98 o 
  -7   3  14      599.42      656.93     49.50 o 
  -6   3  14     5312.47     4966.71    133.74 o 
  -5   3  14       41.32       16.96     24.43 o 
  -4   3  14      825.11      839.13     43.28 o 
  -3   3  14        2.76       25.12     22.44 o 
  -2   3  14      838.41      802.48     46.03 o 
  -1   3  14       49.60       65.82     28.07 o 
   0   3  14      179.71      288.31     35.77 o 
   1   3  14       14.20       60.72     24.35 o 
   2   3  14     1679.06     1595.87     76.41 o 
   3   3  14       26.37       54.19     25.94 o 
   4   3  14       11.15        9.96     25.57 o 
   5   3  14       20.35       57.86     31.48 o 
   6   3  14      488.04      511.49     57.03 o 
   7   3  14       32.54       43.17     33.72 o 
   8   3  14      780.10      786.18     68.06 o 
   9   3  14        6.57       14.09     31.93 o 
 -16   4  14        4.46      -17.66     51.88 o 
 -15   4  14      557.29      479.19     96.55 o 
 -14   4  14      222.82      274.54     60.92 o 
 -13   4  14       19.49       10.23     32.70 o 
 -12   4  14       81.27       96.77     37.58 o 
 -11   4  14      222.56      232.74     56.66 o 
 -10   4  14      161.01      154.15     36.90 o 
  -9   4  14      187.60      244.42     40.77 o 
  -8   4  14      775.46      790.00     59.79 o 
  -7   4  14     6049.04     5570.58    146.30 o 
  -6   4  14        4.26       32.57     24.80 o 
  -5   4  14        4.11       23.78     24.01 o 
  -4   4  14      178.46      171.54     31.93 o 
  -3   4  14      611.08      588.00     41.88 o 
  -2   4  14      118.10      114.88     26.32 o 
  -1   4  14     1429.24     1327.38     59.09 o 
   0   4  14      885.47      819.35     57.79 o 
   1   4  14     1851.98     1688.27     68.86 o 
   2   4  14        0.14        0.79     20.14 o 
   3   4  14        9.24       73.00     27.73 o 
   4   4  14       82.21      159.03     39.69 o 
   5   4  14        3.51       13.79     30.48 o 
   6   4  14       81.46       62.45     29.79 o 
   7   4  14     1128.37     1274.14     78.18 o 
   8   4  14      156.67      136.63     38.69 o 
   9   4  14       49.97       96.76     39.43 o 
 -15   5  14      654.31      614.78     86.45 o 
 -14   5  14     1076.80     1044.38     92.44 o 
 -13   5  14     1520.93     1725.77    108.97 o 
 -12   5  14      607.17      802.21     79.42 o 
 -11   5  14      412.06      416.97     53.46 o 
 -10   5  14      144.01      125.63     34.51 o 
  -9   5  14      526.67      507.94     56.25 o 
  -8   5  14       46.32       71.53     30.07 o 
  -7   5  14        2.14       42.12     27.04 o 
  -6   5  14     3441.06     3125.18    104.50 o 
  -5   5  14     1024.52      957.23     57.91 o 
  -4   5  14      696.20      694.17     73.04 o 
  -3   5  14       34.12       46.10     27.23 o 
  -2   5  14        2.15       26.75     21.98 o 
  -1   5  14      380.91      451.13     41.70 o 
   0   5  14        5.03       61.86     22.87 o 
   1   5  14      560.76      647.12     46.72 o 
   2   5  14      468.93      525.35     46.98 o 
   3   5  14      842.55      740.29     50.59 o 
   4   5  14      161.02      131.76     33.00 o 
   5   5  14      180.62      173.08     49.31 o 
   6   5  14      183.46      221.33     41.62 o 
   7   5  14        1.70       52.51     46.66 o 
   8   5  14       94.50       26.77     57.78 o 
   9   5  14      267.62      383.19    108.24 o 
 -15   6  14      134.55      164.90     54.89 o 
 -14   6  14     2165.15     2372.22    134.14 o 
 -13   6  14      187.44      176.84     56.00 o 
 -12   6  14      503.32      481.76     75.29 o 
 -11   6  14        0.51       10.44     39.22 o 
 -10   6  14      909.53      940.64     88.39 o 
  -9   6  14       30.37       73.36     32.09 o 
  -8   6  14      566.47      604.21     53.94 o 
  -7   6  14       56.93      114.04     33.90 o 
  -6   6  14      210.24      309.66     43.15 o 
  -5   6  14      207.47      235.75     39.95 o 
  -4   6  14     1781.40     1612.47     97.48 o 
  -3   6  14       80.44       87.08     38.50 o 
  -2   6  14      293.70      387.34     47.90 o 
  -1   6  14      141.97      149.98     30.92 o 
   0   6  14     2131.44     1834.18     82.91 o 
   1   6  14      131.08      194.20     36.16 o 
   2   6  14        7.10       42.80     23.58 o 
   3   6  14       34.06      127.05     33.14 o 
   4   6  14     2075.79     2036.64     87.87 o 
   5   6  14       77.52      103.64     35.60 o 
   6   6  14       54.46       72.24     31.25 o 
   7   6  14      152.41      163.23     41.29 o 
   8   6  14      415.09      458.41     57.06 o 
 -14   7  14      107.87       70.60     47.60 o 
 -13   7  14     1560.43     1648.49    111.25 o 
 -12   7  14      401.51      476.85     76.54 o 
 -11   7  14        1.04        8.22     44.64 o 
 -10   7  14       55.10      124.88     45.34 o 
  -9   7  14     1153.96     1170.61     90.64 o 
  -8   7  14       99.55      130.04     37.22 o 
  -7   7  14      357.09      438.74     47.68 o 
  -6   7  14      549.21      587.68     74.25 o 
  -5   7  14     1770.23     1475.52     74.22 o 
  -4   7  14      632.95      593.64     81.20 o 
  -3   7  14       63.95       85.74     35.34 o 
  -2   7  14      206.25      209.38     39.86 o 
  -1   7  14     1044.14     1016.00     63.34 o 
   0   7  14       11.48       49.81     24.71 o 
   1   7  14     1472.93     1271.97     74.91 o 
   2   7  14      352.23      314.54     46.13 o 
   3   7  14      939.39      942.24     84.16 o 
   4   7  14        0.03       83.52     48.45 o 
   5   7  14      235.59      259.60     62.22 o 
   6   7  14       74.95       70.65     34.62 o 
   7   7  14        0.17       40.83     46.58 o 
 -13   8  14       50.80      114.06     53.62 o 
 -12   8  14      132.96      160.93     51.94 o 
 -11   8  14      674.78      667.36     87.13 o 
 -10   8  14      386.66      346.42     65.39 o 
  -9   8  14       62.88      115.36     50.26 o 
  -8   8  14      210.98      237.27     59.36 o 
  -7   8  14     1782.07     1664.47    103.22 o 
  -6   8  14       60.98      116.80     31.59 o 
  -5   8  14      216.16      220.49     39.74 o 
  -4   8  14       47.52       85.72     32.85 o 
  -3   8  14      614.76      552.20     53.57 o 
  -2   8  14      367.32      391.09     50.32 o 
  -1   8  14      683.47      729.20     59.45 o 
   0   8  14      806.22      868.45     63.10 o 
   1   8  14      749.08      796.21     61.32 o 
   2   8  14        0.46       66.30     28.70 o 
   3   8  14      318.61      332.55     80.16 o 
   4   8  14      133.56      102.16     58.18 o 
   5   8  14      162.75      206.24     42.28 o 
   6   8  14       42.62       44.46     63.10 o 
 -12   9  14      516.26      613.63     83.98 o 
 -11   9  14      237.38      236.65     61.68 o 
 -10   9  14        0.25       -8.07     38.74 o 
  -9   9  14        7.57        6.32     42.55 o 
  -8   9  14      552.14      572.20     81.08 o 
  -7   9  14       87.41      107.55     46.89 o 
  -6   9  14     1252.67     1165.60     96.35 o 
  -5   9  14       17.75       17.06     26.86 o 
  -4   9  14      564.99      728.11     63.38 o 
  -3   9  14     1072.81      958.03     64.46 o 
  -2   9  14      139.58      143.94     40.30 o 
  -1   9  14        6.46       10.43     33.36 o 
   0   9  14        2.97       54.73     31.58 o 
   1   9  14        6.70       10.35     30.25 o 
   2   9  14      624.45      629.91     65.79 o 
   3   9  14        8.35       69.08     35.92 o 
   4   9  14       59.79       90.73     32.10 o 
   5   9  14       72.83       98.63    166.08 o 
 -11  10  14      132.11      -29.99    105.61 o 
 -10  10  14        0.46       71.56     46.83 o 
  -9  10  14      443.69      447.90     76.20 o 
  -8  10  14        8.38       13.06     60.24 o 
  -7  10  14     1473.52     1468.93    107.42 o 
  -6  10  14       50.62      119.35     52.17 o 
  -5  10  14        3.83       82.50     43.51 o 
  -4  10  14      238.56      247.52     65.04 o 
  -3  10  14      330.92      382.40     52.99 o 
  -2  10  14       58.11      116.97     37.74 o 
  -1  10  14      198.22      270.20     46.58 o 
   0  10  14        1.73       50.92     31.35 o 
   1  10  14      220.77      212.56     48.07 o 
   2  10  14        0.30       83.49     43.19 o 
   3  10  14       71.22      109.83    126.42 o 
   4  10  14       28.63      -18.92     43.00 o 
  -9  11  14       89.02       73.38     49.09 o 
  -8  11  14      337.77      435.56    181.80 o 
  -7  11  14       16.11      -19.74     39.37 o 
  -6  11  14      978.75     1146.08     97.09 o 
  -5  11  14      528.47      605.79     84.07 o 
  -4  11  14       30.46       13.50     56.39 o 
  -3  11  14        1.48       44.59     46.29 o 
  -2  11  14      296.39      362.93     70.04 o 
  -1  11  14      116.55      249.27     45.29 o 
   0  11  14      104.74      117.41     40.39 o 
   1  11  14       69.62      129.05     51.28 o 
   2  11  14      377.67      377.66     70.32 o 
  -5  12  14      144.31      316.67     64.62 o 
  -4  12  14      520.40      744.11    190.93 o 
  -3  12  14       28.28       57.96     46.91 o 
  -2  12  14        2.87      147.19     48.34 o 
  -1  12  14       48.42      179.63     76.25 o 
 -15   0  15      945.21     1036.36    130.09 o 
 -13   0  15      549.53      779.61    108.34 o 
 -11   0  15     2752.57     2463.59    166.05 o 
  -9   0  15      417.46      414.05     89.02 o 
  -7   0  15     1826.54     1836.90     93.00 o 
  -5   0  15     3883.84     3897.73    141.93 o 
  -3   0  15     4042.70     3896.44    141.72 o 
  -1   0  15     2395.62     2365.81    122.51 o 
   1   0  15      339.89      383.17     83.88 o 
   3   0  15     1999.31     1748.78    112.50 o 
   5   0  15     1299.61     1271.72    103.35 o 
   7   0  15     1338.01     1256.26    121.91 o 
   9   0  15        1.90      -38.42     39.41 o 
 -16   1  15      534.63      519.76     75.53 o 
 -15   1  15      179.36      152.75     55.42 o 
 -14   1  15      714.32      798.55     91.76 o 
 -13   1  15     1068.03     1138.07     89.85 o 
 -12   1  15      314.78      326.48     62.23 o 
 -11   1  15        0.25      -12.84     34.06 o 
 -10   1  15      126.13      125.73     47.68 o 
  -9   1  15      622.21      710.19     52.94 o 
  -8   1  15      739.52      712.20     51.40 o 
  -7   1  15      445.83      503.38     51.32 o 
  -6   1  15     4410.03     4292.04    115.78 o 
  -5   1  15     1103.00     1129.89     52.29 o 
  -4   1  15      220.28      225.69     32.08 o 
  -3   1  15       20.62       -2.37     20.94 o 
  -2   1  15     1172.55     1096.67     66.85 o 
  -1   1  15     1473.31     1540.76     69.32 o 
   0   1  15     1194.50     1089.72     62.32 o 
   1   1  15      778.13      898.86    110.34 o 
   2   1  15     1519.39     1653.79     88.81 o 
   3   1  15      151.32      223.47     39.60 o 
   4   1  15        1.36       35.13     27.75 o 
   5   1  15      810.18      835.83     69.18 o 
   6   1  15      203.95      272.39     46.14 o 
   7   1  15        4.44       52.97     31.21 o 
   8   1  15     1023.36     1084.02     71.34 o 
   9   1  15      295.22      373.91     54.25 o 
 -16   2  15      158.04      200.62     53.15 o 
 -15   2  15      275.22      337.10     66.01 o 
 -14   2  15      423.00      481.69     74.01 o 
 -13   2  15        4.13      -16.07     36.26 o 
 -12   2  15      327.33      328.22     61.92 o 
 -11   2  15       15.82       26.79     37.56 o 
 -10   2  15      105.77      156.17     37.09 o 
  -9   2  15      385.92      369.05     45.54 o 
  -8   2  15     2544.11     2493.74     93.10 o 
  -7   2  15      396.43      478.60     48.02 o 
  -6   2  15        0.09       34.43     25.87 o 
  -5   2  15      120.02      127.10     29.88 o 
  -4   2  15      173.08      201.29     30.98 o 
  -3   2  15        1.10       16.00     21.51 o 
  -2   2  15        1.53       20.03     19.52 o 
  -1   2  15      247.50      291.61     36.78 o 
   0   2  15     1935.40     1793.46     76.20 o 
   1   2  15       77.73      137.09     30.77 o 
   2   2  15      299.21      332.38     45.00 o 
   3   2  15      223.31      245.47     48.03 o 
   4   2  15      382.55      379.10     73.09 o 
   5   2  15       11.34       10.12     28.49 o 
   6   2  15      369.33      452.90     54.28 o 
   7   2  15      102.31      178.36     38.98 o 
   8   2  15      122.04      180.25     40.57 o 
 -15   3  15        0.02      -42.38     89.40 o 
 -14   3  15      122.91      160.75     51.76 o 
 -13   3  15     1197.09     1378.47     98.00 o 
 -12   3  15       89.12      106.21     44.66 o 
 -11   3  15       79.10      107.95     35.77 o 
 -10   3  15       44.21       59.76     30.58 o 
  -9   3  15      940.85      920.82     59.71 o 
  -8   3  15      313.07      248.62     39.62 o 
  -7   3  15     2949.58     2572.72     96.80 o 
  -6   3  15       56.13       32.53     26.65 o 
  -5   3  15      738.50      699.72     50.55 o 
  -4   3  15        4.92       23.04     24.38 o 
  -3   3  15       25.01       73.85     24.47 o 
  -2   3  15       33.74       64.85     25.18 o 
  -1   3  15      108.40      121.50     30.29 o 
   0   3  15       65.42      149.29     30.06 o 
   1   3  15     2320.11     2272.95    101.85 o 
   2   3  15        2.54       61.20     27.63 o 
   3   3  15        8.04       23.88     31.49 o 
   4   3  15      126.63      118.61     35.56 o 
   5   3  15       57.67       83.50     32.70 o 
   6   3  15       24.27       41.63     32.23 o 
   7   3  15      428.12      415.79     52.53 o 
   8   3  15        0.15       57.53     33.94 o 
 -15   4  15       24.20       38.46     56.30 o 
 -14   4  15      153.14      106.33     69.57 o 
 -13   4  15      153.24      199.58     44.97 o 
 -12   4  15     1323.87     1241.43     89.90 o 
 -11   4  15      115.04      142.36     39.14 o 
 -10   4  15     1057.81      960.70     73.03 o 
  -9   4  15      106.87       93.73     33.76 o 
  -8   4  15     2254.62     2046.01     86.21 o 
  -7   4  15       62.86      114.96     31.67 o 
  -6   4  15      682.71      680.58     70.42 o 
  -5   4  15      170.20      115.68     33.82 o 
  -4   4  15     1497.54     1351.72    145.40 o 
  -3   4  15       83.92       91.03     39.21 o 
  -2   4  15      233.73      297.36     36.38 o 
  -1   4  15       14.19       32.24     24.70 o 
   0   4  15     1938.87     1815.17     89.25 o 
   1   4  15       20.53       14.98     22.55 o 
   2   4  15      427.65      506.79     52.87 o 
   3   4  15       24.58       21.11     27.98 o 
   4   4  15      401.86      477.09     58.53 o 
   5   4  15        0.35       -3.86     30.98 o 
   6   4  15      103.19      130.17     39.07 o 
   7   4  15       52.66       57.87     32.85 o 
   8   4  15       97.14      143.47     45.72 o 
 -15   5  15       45.22      -21.75    113.27 o 
 -14   5  15     1773.59     1743.25    111.71 o 
 -13   5  15      619.05      679.45    107.12 o 
 -12   5  15      181.58      222.97     58.74 o 
 -11   5  15       14.42       14.58     33.00 o 
 -10   5  15      135.42      187.20     42.11 o 
  -9   5  15      690.53      730.40     57.47 o 
  -8   5  15      221.39      173.22     37.50 o 
  -7   5  15     2088.78     1780.68     80.27 o 
  -6   5  15     2291.54     2081.30     90.33 o 
  -5   5  15      896.29      763.04     61.54 o 
  -4   5  15       23.58       31.49     27.27 o 
  -3   5  15        0.42       27.51     32.63 o 
  -2   5  15     1089.90     1082.66     64.80 o 
  -1   5  15      397.25      385.24     39.52 o 
   0   5  15      342.71      365.34     42.19 o 
   1   5  15     1845.43     1651.60     70.29 o 
   2   5  15     1273.87     1245.37     67.10 o 
   3   5  15      286.98      438.96     50.11 o 
   4   5  15      122.40      191.60     46.62 o 
   5   5  15       71.71       74.41     35.07 o 
   6   5  15      359.84      423.22     54.29 o 
   7   5  15       48.40       47.24     33.84 o 
 -14   6  15       72.10      146.20     55.80 o 
 -13   6  15      369.49      296.42     83.47 o 
 -12   6  15        8.15        7.15     40.61 o 
 -11   6  15      250.85      280.94     62.23 o 
 -10   6  15        7.33       28.49     39.30 o 
  -9   6  15      125.00      145.09     38.37 o 
  -8   6  15      189.15      200.18     39.91 o 
  -7   6  15     2602.15     2395.79    101.25 o 
  -6   6  15      134.84      117.11     35.40 o 
  -5   6  15     1370.55     1261.78     90.67 o 
  -4   6  15      146.52      165.69     37.80 o 
  -3   6  15      328.12      366.34     47.87 o 
  -2   6  15       16.33       14.79     25.80 o 
  -1   6  15     2457.61     2363.54     98.04 o 
   0   6  15       11.61       42.40     25.82 o 
   1   6  15      216.27      223.92     36.21 o 
   2   6  15       24.97       61.35     29.70 o 
   3   6  15     1301.89     1249.75     68.84 o 
   4   6  15        0.06        0.68     29.51 o 
   5   6  15      213.69      222.76     49.08 o 
   6   6  15       52.53       88.70     35.40 o 
   7   6  15      764.72      867.81     65.21 o 
 -13   7  15       73.90      102.23     50.62 o 
 -12   7  15       35.97      105.92     49.19 o 
 -11   7  15      136.25      163.19     58.07 o 
 -10   7  15        0.79       35.10     43.39 o 
  -9   7  15      350.92      423.92     67.43 o 
  -8   7  15      182.39      280.96     46.38 o 
  -7   7  15      738.66      728.82     59.96 o 
  -6   7  15     1944.26     1727.16    108.82 o 
  -5   7  15      297.42      280.32     45.69 o 
  -4   7  15       48.07       86.32     30.12 o 
  -3   7  15      352.33      343.11     47.28 o 
  -2   7  15      626.71      509.58     58.36 o 
  -1   7  15      193.05      184.61     42.38 o 
   0   7  15      469.37      512.65     59.48 o 
   1   7  15      555.42      658.38     62.71 o 
   2   7  15      584.43      642.24     52.73 o 
   3   7  15       61.36      106.90     30.81 o 
   4   7  15        0.39      103.14     46.52 o 
   5   7  15      145.89      149.35     38.61 o 
   6   7  15      189.51      271.59     59.72 o 
 -12   8  15      284.04      343.14     70.05 o 
 -11   8  15       64.30       96.01     47.85 o 
 -10   8  15      207.46      189.62     51.43 o 
  -9   8  15      212.94      221.14     54.26 o 
  -8   8  15      269.81      272.11     58.68 o 
  -7   8  15      145.93      167.90     52.49 o 
  -6   8  15      262.74      370.30     50.56 o 
  -5   8  15      185.20      177.12     44.15 o 
  -4   8  15      594.45      591.60     60.03 o 
  -3   8  15      622.45      624.95     60.45 o 
  -2   8  15      231.27      262.68     44.06 o 
  -1   8  15      142.94      196.73     40.77 o 
   0   8  15      681.27      752.82     60.46 o 
   1   8  15       13.12       34.37     33.68 o 
   2   8  15      126.80      160.25     34.56 o 
   3   8  15       39.23       38.23     32.55 o 
   4   8  15      304.48      355.83     51.26 o 
   5   8  15      174.88      123.96     37.55 o 
 -11   9  15       59.86      125.12     80.67 o 
 -10   9  15        1.00      100.11     46.28 o 
  -9   9  15      732.78      615.44     82.56 o 
  -8   9  15       11.25       39.12     40.71 o 
  -7   9  15      488.04      553.78     80.51 o 
  -6   9  15      205.13      217.35     57.38 o 
  -5   9  15      685.91      785.73     65.63 o 
  -4   9  15      192.50      234.71     45.79 o 
  -3   9  15       74.48       45.90     39.69 o 
  -2   9  15      255.38      255.77     48.20 o 
  -1   9  15      424.13      473.18     58.77 o 
   0   9  15       84.96      160.79     41.89 o 
   1   9  15     1018.65      979.79     69.40 o 
   2   9  15       46.42       93.27     41.40 o 
   3   9  15      241.96      403.28     68.76 o 
   4   9  15      113.32      157.91     50.66 o 
  -9  10  15       34.54       18.48     53.20 o 
  -8  10  15     1318.25     1234.29    103.31 o 
  -7  10  15      114.64      246.50     78.32 o 
  -6  10  15       10.86       64.14     48.50 o 
  -5  10  15        0.38       43.33     43.15 o 
  -4  10  15      222.05      309.09     63.68 o 
  -3  10  15       16.77       43.01     34.89 o 
  -2  10  15        9.38       77.49     34.11 o 
  -1  10  15        2.31       78.35     38.76 o 
   0  10  15      669.91      773.56     65.48 o 
   1  10  15      119.17      226.78     44.19 o 
   2  10  15      115.50      174.20     45.21 o 
  -7  11  15      643.39      694.64    127.33 o 
  -6  11  15      465.86      579.49     80.41 o 
  -5  11  15       24.98      135.16     50.73 o 
  -4  11  15        0.36       26.19     45.46 o 
  -3  11  15       38.62       15.22     38.38 o 
  -2  11  15      262.34      161.53     78.16 o 
  -1  11  15       35.51      162.85     38.78 o 
   0  11  15       53.76      172.35    139.68 o 
 -14   0  16       70.33       64.28     66.30 o 
 -12   0  16     1381.34     1445.51    138.52 o 
 -10   0  16        9.56       36.01     54.82 o 
  -8   0  16     1347.70     1242.68    116.61 o 
  -6   0  16     2856.94     2780.49    195.17 o 
  -4   0  16     3523.89     3345.28    132.24 o 
  -2   0  16      917.47      832.71     89.57 o 
   0   0  16      213.07      289.80     58.61 o 
   2   0  16     2685.17     2510.83    154.57 o 
   4   0  16     3415.81     3248.00    166.57 o 
   6   0  16      755.97      817.96     94.01 o 
 -15   1  16        4.07       -7.51     41.57 o 
 -14   1  16      526.97      638.96     83.88 o 
 -13   1  16      705.28      805.38     84.22 o 
 -12   1  16        8.76       20.66     40.23 o 
 -11   1  16      245.13      254.37     54.15 o 
 -10   1  16      135.23      146.48     45.73 o 
  -9   1  16     1404.55     1439.39     91.39 o 
  -8   1  16      288.39      322.42     42.65 o 
  -7   1  16     1242.43     1186.80     64.14 o 
  -6   1  16     1353.71     1289.48     67.17 o 
  -5   1  16      363.73      394.08     40.58 o 
  -4   1  16        7.59       20.62     24.57 o 
  -3   1  16     1422.50     1477.03     64.32 o 
  -2   1  16      232.29      248.50     37.20 o 
  -1   1  16        0.22       45.67     25.75 o 
   0   1  16     1192.99     1145.70     93.84 o 
   1   1  16      954.81      930.47     67.85 o 
   2   1  16      114.92      196.50     53.69 o 
   3   1  16       24.18       54.30     29.75 o 
   4   1  16      254.82      261.67     44.25 o 
   5   1  16      714.01      731.87     65.25 o 
   6   1  16       21.33       46.34     52.86 o 
   7   1  16      452.36      462.53     57.46 o 
 -15   2  16      118.23      108.96     47.22 o 
 -14   2  16       17.32       22.63     47.64 o 
 -13   2  16      757.73      884.42     89.99 o 
 -12   2  16      464.23      552.32     76.71 o 
 -11   2  16      642.07      645.69     78.84 o 
 -10   2  16      647.26      627.65     76.67 o 
  -9   2  16      110.88      195.00     38.28 o 
  -8   2  16      499.67      588.48     50.78 o 
  -7   2  16      247.70      315.32     41.98 o 
  -6   2  16        1.15       39.18     27.63 o 
  -5   2  16      942.70     1021.80     63.87 o 
  -4   2  16      389.87      508.55     45.12 o 
  -3   2  16      792.90      738.72     46.90 o 
  -2   2  16        6.39       67.06     25.98 o 
  -1   2  16     1781.39     1715.77     75.67 o 
   0   2  16      220.97      297.84     48.03 o 
   1   2  16        3.00       45.48     28.13 o 
   2   2  16       15.87       56.22     29.59 o 
   3   2  16      373.42      420.24     52.66 o 
   4   2  16      160.95      185.01     40.42 o 
   5   2  16        1.18       28.48     28.86 o 
   6   2  16       72.28       92.75     34.20 o 
   7   2  16      385.65      500.66     60.06 o 
 -15   3  16       58.57       62.90     68.24 o 
 -14   3  16     1438.13     1590.24    139.03 o 
 -13   3  16        0.21       13.93     41.42 o 
 -12   3  16      187.78      215.99     56.16 o 
 -11   3  16        9.45       -2.86     43.95 o 
 -10   3  16      511.81      518.54     58.09 o 
  -9   3  16       19.82       27.91     28.53 o 
  -8   3  16      284.19      285.47     43.27 o 
  -7   3  16      596.87      691.21     60.09 o 
  -6   3  16     2285.97     2164.22     87.56 o 
  -5   3  16       22.00       35.60     26.60 o 
  -4   3  16      185.10      177.96     35.93 o 
  -3   3  16        4.30       26.41     21.96 o 
  -2   3  16      642.89      694.46     57.33 o 
  -1   3  16       66.77      123.72     40.94 o 
   0   3  16     1106.03     1049.63     59.65 o 
   1   3  16      100.78      170.25     34.52 o 
   2   3  16      218.38      289.21     48.96 o 
   3   3  16       28.66       57.14     46.95 o 
   4   3  16       22.17       29.07     33.48 o 
   5   3  16        6.08       19.36     31.20 o 
   6   3  16        4.44       20.43     29.05 o 
   7   3  16       26.25      -13.57     36.63 o 
 -14   4  16       85.14      145.57     69.64 o 
 -13   4  16      814.89     1026.75     88.34 o 
 -12   4  16      156.70      204.42     45.04 o 
 -11   4  16      304.58      312.98     50.15 o 
 -10   4  16       62.47       74.43     34.85 o 
  -9   4  16      691.35      671.70     61.01 o 
  -8   4  16      115.69      170.87     37.68 o 
  -7   4  16      153.89      127.78     34.22 o 
  -6   4  16        2.45       43.00     31.52 o 
  -5   4  16     1752.75     1520.39     78.52 o 
  -4   4  16      243.85      240.01     43.92 o 
  -3   4  16      357.90      409.38     51.08 o 
  -2   4  16        4.80       41.78     26.65 o 
  -1   4  16     1027.64      966.48     54.60 o 
   0   4  16       16.58       71.20     43.56 o 
   1   4  16      518.68      549.23     55.56 o 
   2   4  16       37.85       62.69     32.96 o 
   3   4  16      679.66      768.43     60.38 o 
   4   4  16      220.05      214.01     41.30 o 
   5   4  16      160.91      232.13     41.45 o 
   6   4  16       28.09       28.79     30.77 o 
   7   4  16      215.32      330.55     50.25 o 
 -14   5  16      100.98       96.86     63.81 o 
 -13   5  16      377.36      446.02     95.33 o 
 -12   5  16      138.69      160.87     52.29 o 
 -11   5  16       97.10      102.82     38.92 o 
 -10   5  16      319.62      377.79     52.85 o 
  -9   5  16      214.71      169.67     40.33 o 
  -8   5  16       76.00       76.29     32.63 o 
  -7   5  16     1186.94     1299.89     74.30 o 
  -6   5  16      260.15      305.23     49.64 o 
  -5   5  16       38.46       76.33     30.42 o 
  -4   5  16      158.22      137.08     37.62 o 
  -3   5  16      304.44      297.98     55.86 o 
  -2   5  16      851.64      945.09     62.78 o 
  -1   5  16      194.66      225.37     40.71 o 
   0   5  16      818.24      870.94     61.61 o 
   1   5  16     1056.61     1125.38     65.34 o 
   2   5  16       19.96       79.91     32.94 o 
   3   5  16       37.44      104.96     32.56 o 
   4   5  16       36.64      100.45     33.93 o 
   5   5  16      473.10      549.57     58.92 o 
   6   5  16       11.62       19.46     30.41 o 
 -13   6  16        1.21        6.79     44.80 o 
 -12   6  16     1275.39     1275.30    100.42 o 
 -11   6  16       47.04       23.99     44.57 o 
 -10   6  16      326.27      392.37     65.03 o 
  -9   6  16      121.94      131.38     36.78 o 
  -8   6  16     1123.20     1039.42     67.57 o 
  -7   6  16      116.01      125.98     40.00 o 
  -6   6  16      679.14      784.66     64.10 o 
  -5   6  16        9.58       14.17     32.40 o 
  -4   6  16      812.43      785.81     65.04 o 
  -3   6  16      213.73      222.71     41.18 o 
  -2   6  16      179.09      217.45     44.03 o 
  -1   6  16        0.10        0.23     28.62 o 
   0   6  16      441.74      469.27     58.59 o 
   1   6  16        0.18       74.79     30.14 o 
   2   6  16      744.89      677.74     58.22 o 
   3   6  16        0.00        3.29     27.67 o 
   4   6  16      586.85      749.71     76.56 o 
   5   6  16       63.84      114.25     35.30 o 
 -12   7  16        8.02        5.97     42.02 o 
 -11   7  16        1.71       -3.11     45.58 o 
 -10   7  16      317.14      434.38     70.10 o 
  -9   7  16      890.22      918.00    108.57 o 
  -8   7  16       18.85       66.56     35.43 o 
  -7   7  16     1547.32     1449.26    106.76 o 
  -6   7  16        9.70       60.64     30.97 o 
  -5   7  16      608.77      648.34     61.12 o 
  -4   7  16      159.72      109.36     36.99 o 
  -3   7  16       61.71      137.15     54.13 o 
  -2   7  16      504.01      482.16     58.50 o 
  -1   7  16        5.45       -3.86     30.77 o 
   0   7  16      140.61      148.45     64.93 o 
   1   7  16      878.00      842.09     68.85 o 
   2   7  16       43.03       66.76     33.86 o 
   3   7  16      186.82      228.58     43.77 o 
   4   7  16      202.03      250.43     42.62 o 
   5   7  16      378.94      442.69     60.20 o 
 -11   8  16      379.33      382.29     88.50 o 
 -10   8  16      240.70      300.24     60.53 o 
  -9   8  16      198.18      201.65     60.88 o 
  -8   8  16      240.97      274.71     64.54 o 
  -7   8  16      321.04      467.72     58.58 o 
  -6   8  16      213.21      278.00     47.25 o 
  -5   8  16      427.76      408.80     55.20 o 
  -4   8  16      268.97      271.27     46.84 o 
  -3   8  16     1166.52     1228.81    133.29 o 
  -2   8  16        1.02       36.86     37.29 o 
  -1   8  16      890.47      781.43     69.21 o 
   0   8  16       61.16       77.40     35.46 o 
   1   8  16        1.24       25.15     34.27 o 
   2   8  16       99.52       68.43     55.58 o 
   3   8  16      503.55      570.61     60.54 o 
   4   8  16      470.40      301.50    105.54 o 
 -10   9  16      390.01      421.35     96.57 o 
  -9   9  16       22.12      106.80     50.97 o 
  -8   9  16       10.42       45.49     83.43 o 
  -7   9  16       22.76      144.81     50.34 o 
  -6   9  16      809.86      938.40    102.60 o 
  -5   9  16      182.44      155.53     43.81 o 
  -4   9  16       27.18       37.03     33.27 o 
  -3   9  16      180.07      239.24     44.34 o 
  -2   9  16      841.58      820.33     67.82 o 
  -1   9  16        0.46       14.83     36.17 o 
   0   9  16      639.84      616.32     62.47 o 
   1   9  16        8.99       52.33     34.99 o 
   2   9  16      185.21      199.45     45.52 o 
  -7  10  16        0.54      101.97     84.86 o 
  -6  10  16        1.00       28.49     41.97 o 
  -5  10  16      447.99      661.03    118.22 o 
  -4  10  16       65.78      187.21     71.84 o 
  -3  10  16      153.26      189.88     44.14 o 
  -2  10  16       75.00       86.25     36.51 o 
  -1  10  16      400.36      465.61     60.59 o 
   0  10  16       61.21      124.21     42.32 o 
 -13   0  17     1078.11     1031.31    124.55 o 
 -11   0  17      329.95      513.43    109.15 o 
  -9   0  17      661.50      670.43    116.42 o 
  -7   0  17       31.78      102.56     59.42 o 
  -5   0  17      945.20      976.20    162.92 o 
  -3   0  17       48.14      102.43     41.80 o 
  -1   0  17      970.41     1105.23     90.92 o 
   1   0  17      505.26      616.48     86.94 o 
   3   0  17     1627.63     1624.26    180.27 o 
   5   0  17      336.68      321.91     70.60 o 
 -14   1  17     1579.68     1521.52    134.71 o 
 -13   1  17        0.21      -18.42     36.56 o 
 -12   1  17       51.18       64.35     65.62 o 
 -11   1  17      130.95      135.92     54.95 o 
 -10   1  17      791.42      788.11     86.15 o 
  -9   1  17      366.19      355.94     62.36 o 
  -8   1  17      280.71      363.29     62.02 o 
  -7   1  17      551.23      606.16     54.45 o 
  -6   1  17      633.91      671.52     56.34 o 
  -5   1  17        2.21        8.90     26.66 o 
  -4   1  17      381.47      405.33     45.94 o 
  -3   1  17      191.80      214.48     35.39 o 
  -2   1  17      351.09      317.46     48.72 o 
  -1   1  17       46.61       49.28     37.64 o 
   0   1  17      726.27      678.83     60.54 o 
   1   1  17      151.55      185.93     37.46 o 
   2   1  17       39.13       43.84     42.27 o 
   3   1  17        0.05        6.72     34.02 o 
   4   1  17      961.35      997.98     67.27 o 
   5   1  17       24.41       53.05     31.96 o 
   6   1  17       29.54      107.50     40.58 o 
 -14   2  17      267.65      405.35     69.33 o 
 -13   2  17      507.82      461.38     75.56 o 
 -12   2  17     1168.32     1086.14     92.16 o 
 -11   2  17      251.68      247.43     56.97 o 
 -10   2  17       47.69      104.80     46.42 o 
  -9   2  17      225.54      189.00     49.49 o 
  -8   2  17      411.92      471.87     50.11 o 
  -7   2  17       50.17       53.10     30.78 o 
  -6   2  17     2529.73     2401.56    117.64 o 
  -5   2  17      666.96      660.60     68.28 o 
  -4   2  17     1715.76     1693.99     83.88 o 
  -3   2  17       87.03       42.52     25.87 o 
  -2   2  17      133.24      102.17     31.65 o 
  -1   2  17      261.11      330.09     44.57 o 
   0   2  17        9.51       63.88     31.06 o 
   1   2  17      312.73      368.53     48.04 o 
   2   2  17     1082.01     1203.33     70.78 o 
   3   2  17      593.36      677.21     66.18 o 
   4   2  17      349.66      475.52     56.81 o 
   5   2  17       39.23       79.14     34.22 o 
   6   2  17      166.40      229.95     41.12 o 
 -14   3  17      112.28      146.76     52.20 o 
 -13   3  17       63.32       76.30     48.54 o 
 -12   3  17       13.66       18.72     42.31 o 
 -11   3  17      484.80      516.21     75.02 o 
 -10   3  17       87.47       93.04     43.34 o 
  -9   3  17       19.02       -5.83     30.19 o 
  -8   3  17        4.87        0.38     28.02 o 
  -7   3  17     1815.54     1773.71     92.89 o 
  -6   3  17       49.08       53.40     34.79 o 
  -5   3  17        8.99        8.42     29.03 o 
  -4   3  17       18.97       55.40     31.49 o 
  -3   3  17      843.49      826.31     60.90 o 
  -2   3  17        0.25        9.35     26.52 o 
  -1   3  17       90.06      171.33     39.63 o 
   0   3  17        4.24       69.66     30.41 o 
   1   3  17      729.34      742.72     65.07 o 
   2   3  17        5.78      -29.41     50.19 o 
   3   3  17        0.28       22.73     29.00 o 
   4   3  17       44.50       55.64     37.25 o 
   5   3  17      476.76      531.79     85.64 o 
   6   3  17       44.68      110.29     41.73 o 
 -13   4  17      175.69      219.58     59.30 o 
 -12   4  17      303.88      307.48     61.96 o 
 -11   4  17        3.04      -17.45     32.45 o 
 -10   4  17        5.91      -21.43     37.59 o 
  -9   4  17      221.65      287.97     48.50 o 
  -8   4  17       26.82       21.90     31.47 o 
  -7   4  17       93.84       97.11     35.29 o 
  -6   4  17      690.71      633.47     60.07 o 
  -5   4  17      334.01      408.66     55.03 o 
  -4   4  17      136.14      120.40     36.92 o 
  -3   4  17       58.19       80.40     34.94 o 
  -2   4  17      296.55      410.49     53.50 o 
  -1   4  17      380.43      418.09     48.66 o 
   0   4  17        0.45       54.17     30.93 o 
   1   4  17       59.47      117.97     37.99 o 
   2   4  17      369.79      386.44     50.84 o 
   3   4  17      131.40      117.48     35.60 o 
   4   4  17      396.40      400.85     52.38 o 
   5   4  17       62.69      114.96     33.99 o 
 -13   5  17      146.02      177.94     70.46 o 
 -12   5  17      223.40      216.32     58.18 o 
 -11   5  17       16.65       10.48     34.47 o 
 -10   5  17      311.84      296.93     50.63 o 
  -9   5  17       15.88        7.26     29.01 o 
  -8   5  17       61.76       78.57     33.81 o 
  -7   5  17      322.94      328.37     53.51 o 
  -6   5  17      242.83      273.96     52.46 o 
  -5   5  17        7.16       48.19     32.22 o 
  -4   5  17      160.72      169.21     40.90 o 
  -3   5  17      139.66      171.08     36.96 o 
  -2   5  17       53.70       65.29     34.91 o 
  -1   5  17       53.75       86.68     39.10 o 
   0   5  17      659.96      682.24     70.16 o 
   1   5  17       32.49      103.16     31.34 o 
   2   5  17        1.11       67.72     29.80 o 
   3   5  17       10.66      107.55     35.65 o 
   4   5  17      167.61      254.18     46.78 o 
   5   5  17      124.07      144.84     41.67 o 
 -12   6  17       80.42       45.31     42.60 o 
 -11   6  17      395.98      313.84     67.22 o 
 -10   6  17       18.43       31.38     37.52 o 
  -9   6  17      213.04      176.04     39.91 o 
  -8   6  17      150.35      178.09     61.28 o 
  -7   6  17       68.61       60.60     36.89 o 
  -6   6  17       17.04       32.73     35.73 o 
  -5   6  17     1874.38     1860.63    127.18 o 
  -4   6  17       70.43       78.26     37.34 o 
  -3   6  17      432.69      435.86     58.21 o 
  -2   6  17        8.69       35.57     32.39 o 
  -1   6  17      381.57      440.78     57.96 o 
   0   6  17        3.81       65.80     35.70 o 
   1   6  17      786.52      872.41     82.23 o 
   2   6  17       14.04       50.12     33.69 o 
   3   6  17      763.16      788.98     68.72 o 
   4   6  17      107.28      109.57     36.10 o 
 -11   7  17       28.99       58.12     44.18 o 
 -10   7  17      839.24      861.38     88.61 o 
  -9   7  17        0.67       78.39     47.12 o 
  -8   7  17      144.09      232.34     56.28 o 
  -7   7  17       91.91       62.64     45.30 o 
  -6   7  17      624.86      631.06     62.34 o 
  -5   7  17        2.96       13.42     38.00 o 
  -4   7  17      179.07      211.52     45.65 o 
  -3   7  17      277.29      250.11     48.20 o 
  -2   7  17      704.17      735.04     66.82 o 
  -1   7  17       39.45       67.67     34.83 o 
   0   7  17      936.62      903.37     72.38 o 
   1   7  17      122.08      150.17     41.76 o 
   2   7  17       63.14      125.50     43.28 o 
   3   7  17       47.41      122.60     37.39 o 
 -10   8  17       74.36      150.40     92.91 o 
  -9   8  17       57.05      105.70     47.26 o 
  -8   8  17      888.07      882.53    165.04 o 
  -7   8  17       14.38       50.24     48.93 o 
  -6   8  17      387.88      439.90     57.16 o 
  -5   8  17      276.14      356.49     51.06 o 
  -4   8  17      734.44      671.37     65.60 o 
  -3   8  17        8.03       49.66     34.53 o 
  -2   8  17     1095.99     1042.61     70.77 o 
  -1   8  17      348.33      425.72     57.04 o 
   0   8  17      138.15      177.68     43.30 o 
   1   8  17      329.65      559.54     99.51 o 
  -7   9  17      905.03      872.08     86.81 o 
  -6   9  17        9.11      106.91     51.14 o 
  -5   9  17        0.06       82.62     37.94 o 
  -4   9  17        1.32       88.23     36.97 o 
  -3   9  17      714.64      739.98    127.85 o 
  -2   9  17       19.75       42.15     35.22 o 
  -1   9  17      128.55      112.32     38.16 o 
 -12   0  18     1083.37     1146.56    130.86 o 
 -10   0  18        2.41       24.93     91.82 o 
  -8   0  18      464.64      557.42    141.84 o 
  -6   0  18     1501.55     1345.23    154.14 o 
  -4   0  18      880.97      932.70     87.68 o 
  -2   0  18      831.86      792.02     79.50 o 
   0   0  18       37.31      -10.38     39.90 o 
   2   0  18      908.30      897.20    109.16 o 
   4   0  18        0.93       28.58     42.65 o 
 -13   1  18       63.59       82.42     48.10 o 
 -12   1  18       69.26       72.70     64.71 o 
 -11   1  18      459.17      475.99     76.38 o 
 -10   1  18      683.63      758.27     89.47 o 
  -9   1  18       35.59       46.48     43.57 o 
  -8   1  18      205.26      163.87     51.14 o 
  -7   1  18     1104.87     1092.47     90.94 o 
  -6   1  18       29.05       61.16     32.08 o 
  -5   1  18       53.57       38.15     36.29 o 
  -4   1  18      216.69      310.73     50.60 o 
  -3   1  18      927.52      984.93     60.43 o 
  -2   1  18      439.80      518.16     52.77 o 
  -1   1  18      583.62      638.11     61.16 o 
   0   1  18      118.73      178.98     44.26 o 
   1   1  18       94.92      125.95     50.17 o 
   2   1  18        0.58        4.57     42.40 o 
   3   1  18      514.47      473.93     71.10 o 
   4   1  18       20.81       75.49     34.79 o 
   5   1  18       30.93       72.65     31.94 o 
 -13   2  18      365.09      348.23     67.74 o 
 -12   2  18        2.29       49.21     41.94 o 
 -11   2  18        2.46      -18.40     34.66 o 
 -10   2  18      157.23      140.43     60.60 o 
  -9   2  18      791.76      851.04     86.78 o 
  -8   2  18       33.76      -13.42     41.85 o 
  -7   2  18      856.59      785.81     66.64 o 
  -6   2  18      526.35      476.49     69.40 o 
  -5   2  18      640.70      778.12     68.90 o 
  -4   2  18       26.54       13.67     38.88 o 
  -3   2  18       11.65       16.41     34.61 o 
  -2   2  18      470.11      499.68     54.72 o 
  -1   2  18      376.39      471.27     53.34 o 
   0   2  18      379.89      511.66     56.30 o 
   1   2  18      971.37     1017.96     64.10 o 
   2   2  18      371.45      388.52     60.23 o 
   3   2  18      357.03      492.55     58.38 o 
   4   2  18       14.60        3.71     47.81 o 
 -13   3  18       35.03       44.78     44.77 o 
 -12   3  18      518.60      488.89     75.51 o 
 -11   3  18       24.09       22.88     39.90 o 
 -10   3  18      165.54      192.13     67.63 o 
  -9   3  18       42.30      -25.88     38.65 o 
  -8   3  18      376.06      453.29     81.31 o 
  -7   3  18        0.03       23.36     34.90 o 
  -6   3  18      111.09      132.14     39.16 o 
  -5   3  18        4.51       25.86     31.28 o 
  -4   3  18      686.38      801.86     68.67 o 
  -3   3  18      447.69      357.59     59.59 o 
  -2   3  18      219.99      254.96     49.58 o 
  -1   3  18       35.94      100.39     38.40 o 
   0   3  18     1025.64     1038.35     78.38 o 
   1   3  18        7.02       14.38     46.66 o 
   2   3  18      123.52      157.98     38.75 o 
   3   3  18        0.23       38.11     29.73 o 
   4   3  18      651.71      652.66     63.75 o 
 -12   4  18       64.66       51.98     44.74 o 
 -11   4  18      160.67      144.99     56.33 o 
 -10   4  18       14.19       30.95     36.00 o 
  -9   4  18       38.84       61.41     37.57 o 
  -8   4  18        8.61       37.09     35.42 o 
  -7   4  18      224.27      273.34     48.00 o 
  -6   4  18      390.66      399.45     56.19 o 
  -5   4  18      658.50      750.73    100.10 o 
  -4   4  18       24.53       56.39     36.76 o 
  -3   4  18       73.31      132.28     40.26 o 
  -2   4  18       32.58       81.07     38.02 o 
  -1   4  18      313.85      364.70     55.81 o 
   0   4  18      139.23      181.01     36.95 o 
   1   4  18      568.61      666.20    108.48 o 
   2   4  18       66.21      164.12     39.27 o 
   3   4  18      528.59      528.29     67.10 o 
   4   4  18       20.50      136.98     44.57 o 
 -11   5  18      470.12      601.74     69.44 o 
 -10   5  18      101.52       85.18     41.07 o 
  -9   5  18       92.01      154.92     43.47 o 
  -8   5  18      257.45      314.80     51.27 o 
  -7   5  18      621.23      653.69     71.02 o 
  -6   5  18      257.04      301.08     65.00 o 
  -5   5  18       95.90       87.84     39.34 o 
  -4   5  18       17.79       75.36     42.85 o 
  -3   5  18      455.31      528.39     62.05 o 
  -2   5  18       86.43      161.32     46.06 o 
  -1   5  18      113.04      192.74     44.38 o 
   0   5  18      408.35      495.81     63.07 o 
   1   5  18       39.87      134.43     36.37 o 
   2   5  18       75.41      185.73     39.63 o 
   3   5  18       86.16      175.53     37.51 o 
 -11   6  18        0.09      101.45    196.25 o 
 -10   6  18      256.12      237.85     54.95 o 
  -9   6  18        2.13       90.69     39.93 o 
  -8   6  18      526.99      654.79     70.18 o 
  -7   6  18      158.62      187.70     45.66 o 
  -6   6  18     1248.48     1297.00    106.03 o 
  -5   6  18        0.66      -29.27     35.67 o 
  -4   6  18      308.69      409.99     55.83 o 
  -3   6  18        0.42       55.74     36.65 o 
  -2   6  18      451.55      479.57     61.16 o 
  -1   6  18        5.85       63.53     34.82 o 
   0   6  18       60.52      141.73     38.17 o 
   1   6  18       65.94      125.44     48.00 o 
   2   6  18      470.31      462.32     63.09 o 
  -9   7  18       51.37       48.03     54.58 o 
  -8   7  18      158.68      180.07     48.97 o 
  -7   7  18      307.53      258.03     69.18 o 
  -6   7  18      112.81      146.75     45.26 o 
  -5   7  18      574.37      582.82     59.99 o 
  -4   7  18      155.66      199.65     41.61 o 
  -3   7  18      593.14      582.84     65.33 o 
  -2   7  18       35.05       87.67     37.95 o 
  -1   7  18      158.99      200.55     50.41 o 
   0   7  18      216.50      262.24     45.23 o 
  -7   8  18      426.11      432.45     71.98 o 
  -6   8  18      285.34      368.83     49.48 o 
  -5   8  18      510.86      467.57     60.53 o 
  -4   8  18        1.18       67.02     35.35 o 
  -3   8  18      294.93      258.60     48.73 o 
  -2   8  18       50.42      106.93     56.35 o 
 -11   0  19        0.71      -29.57     59.62 o 
  -9   0  19     1504.66     1357.27    142.32 o 
  -7   0  19     1811.68     1875.44    188.81 o 
  -5   0  19      454.54      557.89    126.97 o 
  -3   0  19      144.22      162.47     56.41 o 
  -1   0  19       28.49        6.70     44.50 o 
   1   0  19     1368.71     1396.62    196.02 o 
   3   0  19       79.52       91.07     56.98 o 
 -12   1  19      376.51      438.24     74.38 o 
 -11   1  19       69.79      108.23     49.83 o 
 -10   1  19      806.63      942.67     88.33 o 
  -9   1  19      348.95      408.63     70.96 o 
  -8   1  19      851.56      914.98     89.48 o 
  -7   1  19      100.31       89.34     63.46 o 
  -6   1  19      346.10      295.23     74.41 o 
  -5   1  19      235.87      263.29     50.87 o 
  -4   1  19      575.12      605.15     71.28 o 
  -3   1  19      209.33      268.09     43.95 o 
  -2   1  19        0.41       68.35     31.70 o 
  -1   1  19      327.87      426.35     51.63 o 
   0   1  19      136.67      154.27     40.38 o 
   1   1  19        0.35       66.61     37.78 o 
   2   1  19      427.37      439.52     73.77 o 
   3   1  19       86.55      153.44     38.13 o 
 -12   2  19       12.05       44.91    181.22 o 
 -11   2  19       53.46      109.72     51.24 o 
 -10   2  19      163.77      122.26     53.81 o 
  -9   2  19      370.84      405.31     76.27 o 
  -8   2  19        8.84       20.08     44.97 o 
  -7   2  19      317.32      333.03     68.50 o 
  -6   2  19      361.94      377.80     56.63 o 
  -5   2  19        1.70      -30.27     30.27 o 
  -4   2  19        0.56       83.33     38.25 o 
  -3   2  19       80.76      136.06     40.61 o 
  -2   2  19      722.26      705.85     77.57 o 
  -1   2  19        8.53       79.67     39.11 o 
   0   2  19      243.68      310.52     46.45 o 
   1   2  19      116.44       82.88     46.59 o 
   2   2  19      111.73      153.84     52.55 o 
 -11   3  19      226.52      339.57     66.80 o 
 -10   3  19        0.42      -31.92     31.92 o 
  -9   3  19       60.28      106.61     48.51 o 
  -8   3  19      291.05      279.10     62.72 o 
  -7   3  19       87.57      107.86     38.14 o 
  -6   3  19        1.61       24.17     30.38 o 
  -5   3  19      437.22      605.32     80.97 o 
  -4   3  19       55.42      106.06     39.40 o 
  -3   3  19      666.68      755.26     73.61 o 
  -2   3  19       16.56       36.31     60.20 o 
  -1   3  19      587.93      679.66     79.23 o 
   0   3  19       14.48       77.80     37.72 o 
   1   3  19       62.01       83.06     34.16 o 
   2   3  19        3.10       18.65     71.50 o 
 -10   4  19       17.43      -33.08     33.08 o 
  -9   4  19       16.29       40.56     35.86 o 
  -8   4  19       34.01      100.40     36.30 o 
  -7   4  19       88.52      141.35     39.61 o 
  -6   4  19     1148.59     1349.37     85.97 o 
  -5   4  19       81.21       81.65     39.77 o 
  -4   4  19      109.35      129.32     43.92 o 
  -3   4  19       54.99      115.71     55.37 o 
  -2   4  19      483.69      588.56     64.74 o 
  -1   4  19        0.63       99.63     37.94 o 
   0   4  19      598.47      694.30     65.47 o 
   1   4  19      122.71      163.66     40.66 o 
 -10   5  19       43.98      117.69     74.20 o 
  -9   5  19       49.73       95.71     38.25 o 
  -8   5  19      869.59      798.10     72.02 o 
  -7   5  19       63.94       18.96     33.53 o 
  -6   5  19       69.97      115.54     46.05 o 
  -5   5  19      316.93      339.45     53.83 o 
  -4   5  19      473.70      489.19     77.26 o 
  -3   5  19      359.09      360.85     54.36 o 
  -2   5  19        8.36       69.00     43.21 o 
  -1   5  19      131.02      239.65     62.22 o 
   0   5  19      406.62      464.01     59.78 o 
  -8   6  19        3.70       33.42     36.93 o 
  -7   6  19      669.57      508.37     77.42 o 
  -6   6  19        1.82       14.77     43.29 o 
  -5   6  19      120.46      181.31     39.28 o 
  -4   6  19       24.77      129.56     39.60 o 
  -3   6  19      194.94      207.26     45.38 o 
  -2   6  19       54.76      132.44     38.87 o 
  -1   6  19      368.89      541.31     64.65 o 
  -5   7  19      183.31      332.65     67.17 o 
  -4   7  19       97.84      173.90     50.03 o 
 -10   0  20     1517.47     1452.01    146.99 o 
  -8   0  20       95.48      120.70     74.20 o 
  -6   0  20      107.05       21.74     69.41 o 
  -4   0  20       64.67       88.52     62.82 o 
  -2   0  20      676.48      707.43     97.27 o 
   0   0  20      554.46      477.85    116.91 o 
 -10   1  20        5.65       13.63     41.58 o 
  -9   1  20      388.85      423.93     74.57 o 
  -8   1  20        0.38        6.85     43.60 o 
  -7   1  20       11.16       18.05     50.52 o 
  -6   1  20      154.69      111.34     54.66 o 
  -5   1  20      376.48      349.39     88.08 o 
  -4   1  20       38.75       39.67     32.48 o 
  -3   1  20      434.79      512.61     69.24 o 
  -2   1  20       85.15      101.31     48.30 o 
  -1   1  20      222.22      253.69     48.98 o 
   0   1  20        5.07      122.46     42.87 o 
  -9   2  20       59.96       53.71     48.37 o 
  -8   2  20      148.05      144.64     57.62 o 
  -7   2  20      538.00      453.10     79.81 o 
  -6   2  20       96.48      105.04     53.59 o 
  -5   2  20       79.98      171.74     46.41 o 
  -4   2  20        0.93       12.41     34.05 o 
  -3   2  20      250.82      263.67     76.16 o 
  -2   2  20      144.23      214.65     78.14 o 
  -1   2  20       12.58      145.95     41.72 o 
   0   2  20      148.46      150.35     38.64 o 
  -9   3  20       95.94       72.66     49.47 o 
  -8   3  20      539.66      562.95     87.35 o 
  -7   3  20       37.36       63.00     44.30 o 
  -6   3  20      355.02      393.18     61.54 o 
  -5   3  20        1.79       50.19     35.59 o 
  -4   3  20      631.64      702.09     77.06 o 
  -3   3  20       27.51       81.57     35.66 o 
  -2   3  20       99.93      161.20     38.19 o 
  -1   3  20       42.81      156.25     57.55 o 
  -8   4  20        0.41       62.84     46.44 o 
  -7   4  20      651.32      553.83     66.05 o 
  -6   4  20      114.06      166.40     45.42 o 
  -5   4  20        9.69       47.89     51.60 o 
  -4   4  20        1.63       22.39     33.10 o 
  -3   4  20      383.17      446.05     59.38 o 
  -2   4  20      139.44      203.46     68.07 o 
  -5   5  20      475.74      637.31    128.88 o 
  -4   5  20      188.26      212.79     58.11 o 
                                                 
